# Supplementary material for: 1′-Phenyl-6′-thia­cyclo­heptane-1-spiro-2′-perhydro­pyrrolizine-3′-spiro-3′′-indoline-2,2′′-dione
Source: Acta Crystallogr Sect E Struct Rep Online. 2008 Jan 23;64(Pt 2):o488. doi: 10.1107/S1600536807068705 (PMC2960420; doi:10.1107/S1600536807068705)
Supplement: Supplementary file 1 [file e-64-0o488-sup1.cif]

##############################################################################
###                                                                        ###
###        Electronic paper (Acta Crystallographica Section E)             ###
###                                                                        ###
##############################################################################
#                                                                            #
# This CIF contains the data in a paper accepted for publication in Acta     #
# Crystallographica Section E. It conforms to the requirements of Notes      #
# for Authors for Section E, and has been peer reviewed under the auspices   #
# of the IUCr Commission on Journals.                                        #
#                                                                            #
# Full details of the Crystallographic Information File format               #
# are given in the paper "The Crystallographic Information File (CIF):       #
# a New Standard Archive File for Crystallography" by S. R. Hall, F. H.      #
# Allen and I. D. Brown [Acta Cryst. (1991), A47, 655-685].                  #
#                                                                            #
# The current version of the core CIF dictionary is obtainable from          #
# ftp://ftp.iucr.org/pub/cif_core.dic. The current version number is 2.1.    #
#                                                                            #
# Software is freely available for graphical display of the structure(s) in  #
# this CIF.  For information consult the CIF home page http://www.iucr.org/  #
# cif/home.html                                                              #
#                                                                            #
##############################################################################
                                             
data_I
_audit_creation_method     SHELXL-97
_chemical_name_systematic
;
1'-Phenyl-6'-thiacycloheptane-1-spiro-2'-perhydropyrrolizine-3'-spiro-3''-
indoline-2,2''-dione
;
_chemical_name_common     ?
_chemical_formula_moiety     'C25 H26 N2 O2 S'
_chemical_formula_sum     'C25 H26 N2 O2 S'
_chemical_formula_iupac     'C25 H26 N2 O2 S'
_chemical_formula_weight     418.54
_chemical_melting_point     ?
_symmetry_cell_setting     Triclinic
_symmetry_space_group_name_H-M     'P -1'
_symmetry_space_group_name_Hall     '-P 1'
loop_
    _symmetry_equiv_pos_as_xyz
    'x, y, z'
    '-x, -y, -z'
_cell_length_a     8.9846(10)
_cell_length_b     10.3564(11)
_cell_length_c     12.8124(14)
_cell_angle_alpha     80.147(2)
_cell_angle_beta     71.012(2)
_cell_angle_gamma     67.497(2)
_cell_volume     1040.0(2)
_cell_formula_units_Z     2
_cell_measurement_reflns_used     2358
_cell_measurement_theta_min     1.68
_cell_measurement_theta_max     25.00
_cell_measurement_temperature     293(2)
_exptl_crystal_description     block
_exptl_crystal_colour     colorless
_exptl_crystal_size_max     0.26
_exptl_crystal_size_mid     0.25
_exptl_crystal_size_min     0.23
_exptl_crystal_density_diffrn     1.337
_exptl_crystal_density_meas     ?
_exptl_crystal_density_method     'not measured'
_exptl_crystal_F_000     444
_exptl_absorpt_coefficient_mu     0.181
_exptl_absorpt_correction_type     none
_exptl_absorpt_process_details     ?
_exptl_absorpt_correction_T_min     ?
_exptl_absorpt_correction_T_max     ?
_exptl_special_details
;
 ?
;
_diffrn_ambient_temperature     293(2)
_diffrn_radiation_type     MoK\a
_diffrn_radiation_wavelength     0.71073
_diffrn_radiation_source     'fine-focus sealed tube'
_diffrn_radiation_monochromator     graphite
_diffrn_measurement_device_type     'Bruker SMART CCD area-detector'
_diffrn_measurement_device     'Bruker SMART APEX'
_diffrn_measurement_method     '\w scans'
_diffrn_detector_area_resol_mean     ?
_diffrn_reflns_number     11582
_diffrn_reflns_av_R_equivalents     0.0228
_diffrn_reflns_av_sigmaI/netI     0.0315
_diffrn_reflns_theta_min     1.68
_diffrn_reflns_theta_max     27.99
_diffrn_reflns_theta_full     25.00
_diffrn_measured_fraction_theta_max     0.937
_diffrn_measured_fraction_theta_full     0.996
_diffrn_reflns_limit_h_min     -11
_diffrn_reflns_limit_h_max     11
_diffrn_reflns_limit_k_min     -13
_diffrn_reflns_limit_k_max     13
_diffrn_reflns_limit_l_min     -16
_diffrn_reflns_limit_l_max     16
_diffrn_standards_number     0
_diffrn_standards_interval_count     ?
_diffrn_standards_interval_time     ?
_diffrn_standards_decay_%     ?
_refine_special_details
;
 Refinement of F^2^ against ALL reflections.  The weighted R-factor wR and
 goodness of fit S are based on F^2^, conventional R-factors R are based
 on F, with F set to zero for negative F^2^. The threshold expression of
 F^2^ > 2sigma(F^2^) is used only for calculating R-factors(gt) etc. and is
 not relevant to the choice of reflections for refinement.  R-factors based
 on F^2^ are statistically about twice as large as those based on F, and R-
 factors based on ALL data will be even larger.
;
_reflns_number_total     4697
_reflns_number_gt     3880
_reflns_threshold_expression     I>2\s(I)
_refine_ls_structure_factor_coef     Fsqd
_refine_ls_matrix_type     full
_refine_ls_R_factor_all     0.0763
_refine_ls_R_factor_gt     0.0623
_refine_ls_wR_factor_gt     0.1491
_refine_ls_wR_factor_ref     0.1574
_refine_ls_goodness_of_fit_ref     1.081
_refine_ls_restrained_S_all     1.081
_refine_ls_number_reflns     4697
_refine_ls_number_parameters     271
_refine_ls_number_restraints     0
_refine_ls_hydrogen_treatment     constr
_refine_ls_weighting_scheme     calc
_refine_ls_weighting_details
         'calc w=1/[\s^2^(Fo^2^)+(0.0833P)^2^+0.2981P] where P=(Fo^2^+2Fc^2^)/3'
_atom_sites_solution_hydrogens     geom
_atom_sites_solution_primary     direct
_atom_sites_solution_secondary     difmap
_refine_ls_shift/su_max     0.000
_refine_ls_shift/su_mean     0.000
_refine_diff_density_max     0.364
_refine_diff_density_min     -0.203
_refine_ls_extinction_method     none
_refine_ls_extinction_coef     ?
loop_
    _atom_type_symbol
    _atom_type_description
    _atom_type_scat_dispersion_real
    _atom_type_scat_dispersion_imag
    _atom_type_scat_source
    'C' 'C' 0.0033 0.0016
                         'International Tables Vol C Tables 4.2.6.8 and 6.1.1.4'
    'H' 'H' 0.0000 0.0000
                         'International Tables Vol C Tables 4.2.6.8 and 6.1.1.4'
    'N' 'N' 0.0061 0.0033
                         'International Tables Vol C Tables 4.2.6.8 and 6.1.1.4'
    'O' 'O' 0.0106 0.0060
                         'International Tables Vol C Tables 4.2.6.8 and 6.1.1.4'
    'S' 'S' 0.1246 0.1234
                         'International Tables Vol C Tables 4.2.6.8 and 6.1.1.4'
_computing_data_collection     'SMART (Bruker, 2001)'
_computing_cell_refinement     'SAINT (Bruker, 2001)'
_computing_data_reduction     'SAINT (Bruker, 2001)'
_computing_structure_solution     'SHELXS90 (Sheldrick, 1990)'
_computing_structure_refinement     'SHELXL97 (Sheldrick, 2008)'
_computing_molecular_graphics     'PLATON (Spek, 2003)'
_computing_publication_material
                        'SHELXL97  (Sheldrick, 1997) and PARST (Nardelli, 1995)'
loop_
    _atom_site_type_symbol
    _atom_site_label
    _atom_site_fract_x
    _atom_site_fract_y
    _atom_site_fract_z
    _atom_site_U_iso_or_equiv
    _atom_site_adp_type
    _atom_site_calc_flag
    _atom_site_refinement_flags
    _atom_site_occupancy
    _atom_site_disorder_assembly
    _atom_site_disorder_group
    C C1 0.2327(2) 0.71980(19) 0.35784(14) 0.0267(4) Uani d . 1 . .
    C C2 0.1643(2) 0.84561(18) 0.27522(14) 0.0245(4) Uani d . 1 . .
    C C3 0.2629(2) 0.93969(19) 0.27834(14) 0.0275(4) Uani d . 1 . .
    H H3 0.3807 0.8916 0.2386 0.033 Uiso calc R 1 . .
    C C4 0.2543(2) 0.9308(2) 0.39991(15) 0.0309(4) Uani d . 1 . .
    H H4 0.1503 1.0022 0.4386 0.037 Uiso calc R 1 . .
    C C5 0.4043(3) 0.9465(3) 0.4219(2) 0.0486(6) Uani d . 1 . .
    H H5A 0.3675 0.9961 0.4887 0.058 Uiso calc R 1 . .
    H H5B 0.4568 0.9989 0.3607 0.058 Uiso calc R 1 . .
    C C6 0.3716(3) 0.7143(3) 0.4993(2) 0.0477(6) Uani d . 1 . .
    H H6A 0.4063 0.6146 0.4918 0.057 Uiso calc R 1 . .
    H H6B 0.3256 0.7325 0.5773 0.057 Uiso calc R 1 . .
    C C7 0.1116(2) 0.63856(19) 0.41978(14) 0.0283(4) Uani d . 1 . .
    C C8 0.3423(3) 0.4830(2) 0.31052(16) 0.0340(4) Uani d . 1 . .
    C C9 0.4440(3) 0.3632(2) 0.25409(19) 0.0474(6) Uani d . 1 . .
    H H9 0.4118 0.2855 0.2648 0.057 Uiso calc R 1 . .
    C C10 0.5958(3) 0.3639(3) 0.1810(2) 0.0552(7) Uani d . 1 . .
    H H10 0.6665 0.2857 0.1404 0.066 Uiso calc R 1 . .
    C C11 0.6440(3) 0.4783(3) 0.1674(2) 0.0521(6) Uani d . 1 . .
    H H11 0.7482 0.4750 0.1193 0.063 Uiso calc R 1 . .
    C C12 0.5404(3) 0.5984(2) 0.22390(18) 0.0410(5) Uani d . 1 . .
    H H12 0.5741 0.6752 0.2141 0.049 Uiso calc R 1 . .
    C C13 0.3852(2) 0.6016(2) 0.29553(15) 0.0311(4) Uani d . 1 . .
    C C14 0.2143(3) 0.79473(19) 0.15917(15) 0.0312(4) Uani d . 1 . .
    C C15 0.1212(3) 0.7116(2) 0.13959(18) 0.0435(5) Uani d . 1 . .
    H H15A 0.0694 0.6711 0.2093 0.052 Uiso calc R 1 . .
    H H15B 0.1990 0.6360 0.0920 0.052 Uiso calc R 1 . .
    C C16 -0.0142(4) 0.8082(3) 0.0852(2) 0.0584(7) Uani d . 1 . .
    H H16A 0.0370 0.8584 0.0216 0.070 Uiso calc R 1 . .
    H H16B -0.0576 0.7514 0.0588 0.070 Uiso calc R 1 . .
    C C17 -0.1593(3) 0.9132(3) 0.1619(2) 0.0600(7) Uani d . 1 . .
    H H17A -0.2234 0.8631 0.2172 0.072 Uiso calc R 1 . .
    H H17B -0.2326 0.9763 0.1193 0.072 Uiso calc R 1 . .
    C C18 -0.1110(3) 1.0007(2) 0.22123(19) 0.0433(5) Uani d . 1 . .
    H H18A -0.2113 1.0777 0.2538 0.052 Uiso calc R 1 . .
    H H18B -0.0339 1.0406 0.1669 0.052 Uiso calc R 1 . .
    C C19 -0.0288(2) 0.9197(2) 0.31231(15) 0.0307(4) Uani d . 1 . .
    H H19A -0.0793 0.8497 0.3474 0.037 Uiso calc R 1 . .
    H H19B -0.0561 0.9844 0.3679 0.037 Uiso calc R 1 . .
    C C20 0.2132(2) 1.0876(2) 0.22729(15) 0.0300(4) Uani d . 1 . .
    C C21 0.3124(3) 1.1172(2) 0.12397(17) 0.0393(5) Uani d . 1 . .
    H H21 0.4070 1.0459 0.0876 0.047 Uiso calc R 1 . .
    C C22 0.2726(3) 1.2504(3) 0.07487(19) 0.0503(6) Uani d . 1 . .
    H H22 0.3406 1.2681 0.0060 0.060 Uiso calc R 1 . .
    C C23 0.1336(4) 1.3570(2) 0.1268(2) 0.0512(6) Uani d . 1 . .
    H H23 0.1051 1.4461 0.0924 0.061 Uiso calc R 1 . .
    C C24 0.0365(3) 1.3313(2) 0.2302(2) 0.0477(6) Uani d . 1 . .
    H H24 -0.0565 1.4039 0.2665 0.057 Uiso calc R 1 . .
    C C25 0.0765(3) 1.1980(2) 0.28063(18) 0.0385(5) Uani d . 1 . .
    H H25 0.0110 1.1822 0.3511 0.046 Uiso calc R 1 . .
    N N1 0.2471(2) 0.79135(17) 0.44146(12) 0.0312(4) Uani d . 1 . .
    N N2 0.1822(2) 0.50686(17) 0.38528(14) 0.0365(4) Uani d . 1 . .
    H H2 0.1347 0.4451 0.4066 0.044 Uiso calc R 1 . .
    O O1 -0.02147(18) 0.68469(15) 0.49036(11) 0.0377(3) Uani d . 1 . .
    O O2 0.3167(2) 0.82744(17) 0.08308(11) 0.0449(4) Uani d . 1 . .
    S S1 0.55069(8) 0.77332(8) 0.43717(6) 0.0609(2) Uani d . 1 . .
loop_
    _atom_site_aniso_label
    _atom_site_aniso_U_11
    _atom_site_aniso_U_22
    _atom_site_aniso_U_33
    _atom_site_aniso_U_12
    _atom_site_aniso_U_13
    _atom_site_aniso_U_23
    C1 0.0286(9) 0.0307(9) 0.0235(8) -0.0144(8) -0.0074(7) 0.0014(7)
    C2 0.0295(9) 0.0258(9) 0.0194(8) -0.0125(7) -0.0066(7) 0.0012(7)
    C3 0.0301(9) 0.0301(9) 0.0234(9) -0.0143(8) -0.0045(7) -0.0014(7)
    C4 0.0358(10) 0.0354(10) 0.0264(9) -0.0176(8) -0.0091(8) -0.0014(8)
    C5 0.0577(15) 0.0605(15) 0.0485(13) -0.0368(12) -0.0255(11) 0.0027(11)
    C6 0.0591(15) 0.0524(14) 0.0437(12) -0.0251(12) -0.0296(11) 0.0099(10)
    C7 0.0345(10) 0.0316(10) 0.0220(8) -0.0166(8) -0.0096(7) 0.0051(7)
    C8 0.0395(11) 0.0309(10) 0.0289(9) -0.0104(9) -0.0115(8) 0.0039(8)
    C9 0.0591(15) 0.0308(11) 0.0446(12) -0.0088(10) -0.0154(11) 0.0015(9)
    C10 0.0559(15) 0.0376(12) 0.0446(13) 0.0071(11) -0.0077(11) -0.0015(10)
    C11 0.0362(12) 0.0530(15) 0.0435(13) -0.0005(11) -0.0028(10) 0.0044(11)
    C12 0.0337(11) 0.0433(12) 0.0383(11) -0.0108(9) -0.0075(9) 0.0052(9)
    C13 0.0316(10) 0.0327(10) 0.0259(9) -0.0092(8) -0.0100(8) 0.0043(7)
    C14 0.0404(11) 0.0272(9) 0.0255(9) -0.0110(8) -0.0103(8) 0.0001(7)
    C15 0.0661(15) 0.0409(12) 0.0357(11) -0.0268(11) -0.0212(10) -0.0010(9)
    C16 0.0824(19) 0.0688(17) 0.0485(14) -0.0382(15) -0.0401(14) 0.0050(12)
    C17 0.0601(16) 0.0745(18) 0.0625(16) -0.0296(14) -0.0409(14) 0.0135(14)
    C18 0.0408(12) 0.0444(12) 0.0435(12) -0.0107(10) -0.0202(10) 0.0068(10)
    C19 0.0298(10) 0.0352(10) 0.0259(9) -0.0123(8) -0.0075(8) 0.0028(8)
    C20 0.0372(10) 0.0313(10) 0.0273(9) -0.0189(8) -0.0090(8) 0.0001(7)
    C21 0.0471(12) 0.0397(11) 0.0316(10) -0.0215(10) -0.0057(9) 0.0000(9)
    C22 0.0710(17) 0.0501(14) 0.0367(12) -0.0360(13) -0.0131(11) 0.0110(10)
    C23 0.0764(17) 0.0352(12) 0.0554(14) -0.0290(12) -0.0331(13) 0.0147(10)
    C24 0.0562(14) 0.0318(11) 0.0581(14) -0.0125(10) -0.0222(12) -0.0057(10)
    C25 0.0442(12) 0.0363(11) 0.0350(10) -0.0169(9) -0.0070(9) -0.0037(9)
    N1 0.0371(9) 0.0375(9) 0.0259(8) -0.0184(7) -0.0141(7) 0.0032(7)
    N2 0.0430(10) 0.0299(8) 0.0372(9) -0.0191(7) -0.0074(8) 0.0041(7)
    O1 0.0382(8) 0.0393(8) 0.0332(7) -0.0206(6) -0.0002(6) 0.0013(6)
    O2 0.0558(10) 0.0530(9) 0.0247(7) -0.0257(8) 0.0002(7) -0.0059(6)
    S1 0.0454(4) 0.0753(5) 0.0743(5) -0.0243(3) -0.0318(3) 0.0007(4)
_geom_special_details
;
 All esds (except the esd in the dihedral angle between two l.s. planes)
 are estimated using the full covariance matrix.  The cell esds are taken
 into account individually in the estimation of esds in distances, angles
 and torsion angles; correlations between esds in cell parameters are only
 used when they are defined by crystal symmetry.  An approximate (isotropic)
 treatment of cell esds is used for estimating esds involving l.s. planes.
;
loop_
    _geom_bond_atom_site_label_1
    _geom_bond_atom_site_label_2
    _geom_bond_site_symmetry_2
    _geom_bond_distance
    _geom_bond_publ_flag
    C1 N1 . 1.466(2) ?
    C1 C13 . 1.534(3) ?
    C1 C7 . 1.560(2) ?
    C1 C2 . 1.592(2) ?
    C2 C14 . 1.531(2) ?
    C2 C19 . 1.547(3) ?
    C2 C3 . 1.560(2) ?
    C3 C20 . 1.516(3) ?
    C3 C4 . 1.523(2) ?
    C3 H3 . 0.9800 ?
    C4 N1 . 1.469(2) ?
    C4 C5 . 1.535(3) ?
    C4 H4 . 0.9800 ?
    C5 S1 . 1.796(3) ?
    C5 H5A . 0.9700 ?
    C5 H5B . 0.9700 ?
    C6 N1 . 1.445(3) ?
    C6 S1 . 1.830(2) ?
    C6 H6A . 0.9700 ?
    C6 H6B . 0.9700 ?
    C7 O1 . 1.217(2) ?
    C7 N2 . 1.349(2) ?
    C8 C9 . 1.381(3) ?
    C8 C13 . 1.388(3) ?
    C8 N2 . 1.400(3) ?
    C9 C10 . 1.382(3) ?
    C9 H9 . 0.9300 ?
    C10 C11 . 1.377(4) ?
    C10 H10 . 0.9300 ?
    C11 C12 . 1.386(3) ?
    C11 H11 . 0.9300 ?
    C12 C13 . 1.389(3) ?
    C12 H12 . 0.9300 ?
    C14 O2 . 1.206(2) ?
    C14 C15 . 1.505(3) ?
    C15 C16 . 1.532(3) ?
    C15 H15A . 0.9700 ?
    C15 H15B . 0.9700 ?
    C16 C17 . 1.514(4) ?
    C16 H16A . 0.9700 ?
    C16 H16B . 0.9700 ?
    C17 C18 . 1.530(3) ?
    C17 H17A . 0.9700 ?
    C17 H17B . 0.9700 ?
    C18 C19 . 1.537(3) ?
    C18 H18A . 0.9700 ?
    C18 H18B . 0.9700 ?
    C19 H19A . 0.9700 ?
    C19 H19B . 0.9700 ?
    C20 C25 . 1.389(3) ?
    C20 C21 . 1.394(3) ?
    C21 C22 . 1.378(3) ?
    C21 H21 . 0.9300 ?
    C22 C23 . 1.370(4) ?
    C22 H22 . 0.9300 ?
    C23 C24 . 1.375(4) ?
    C23 H23 . 0.9300 ?
    C24 C25 . 1.385(3) ?
    C24 H24 . 0.9300 ?
    C25 H25 . 0.9300 ?
    N2 H2 . 0.8600 ?
loop_
    _geom_angle_atom_site_label_1
    _geom_angle_atom_site_label_2
    _geom_angle_atom_site_label_3
    _geom_angle_site_symmetry_1
    _geom_angle_site_symmetry_3
    _geom_angle
    _geom_angle_publ_flag
    N1 C1 C13 . . 120.41(15) ?
    N1 C1 C7 . . 106.89(14) ?
    C13 C1 C7 . . 100.64(14) ?
    N1 C1 C2 . . 102.68(14) ?
    C13 C1 C2 . . 111.37(14) ?
    C7 C1 C2 . . 115.44(14) ?
    C14 C2 C19 . . 108.15(15) ?
    C14 C2 C3 . . 111.12(14) ?
    C19 C2 C3 . . 113.41(15) ?
    C14 C2 C1 . . 110.81(14) ?
    C19 C2 C1 . . 113.62(14) ?
    C3 C2 C1 . . 99.60(13) ?
    C20 C3 C4 . . 114.20(15) ?
    C20 C3 C2 . . 118.60(15) ?
    C4 C3 C2 . . 103.40(14) ?
    C20 C3 H3 . . 106.6 ?
    C4 C3 H3 . . 106.6 ?
    C2 C3 H3 . . 106.6 ?
    N1 C4 C3 . . 104.86(14) ?
    N1 C4 C5 . . 109.38(17) ?
    C3 C4 C5 . . 114.85(16) ?
    N1 C4 H4 . . 109.2 ?
    C3 C4 H4 . . 109.2 ?
    C5 C4 H4 . . 109.2 ?
    C4 C5 S1 . . 107.24(15) ?
    C4 C5 H5A . . 110.3 ?
    S1 C5 H5A . . 110.3 ?
    C4 C5 H5B . . 110.3 ?
    S1 C5 H5B . . 110.3 ?
    H5A C5 H5B . . 108.5 ?
    N1 C6 S1 . . 107.08(15) ?
    N1 C6 H6A . . 110.3 ?
    S1 C6 H6A . . 110.3 ?
    N1 C6 H6B . . 110.3 ?
    S1 C6 H6B . . 110.3 ?
    H6A C6 H6B . . 108.6 ?
    O1 C7 N2 . . 125.70(17) ?
    O1 C7 C1 . . 125.71(17) ?
    N2 C7 C1 . . 108.54(16) ?
    C9 C8 C13 . . 123.1(2) ?
    C9 C8 N2 . . 126.65(19) ?
    C13 C8 N2 . . 110.23(17) ?
    C8 C9 C10 . . 117.0(2) ?
    C8 C9 H9 . . 121.5 ?
    C10 C9 H9 . . 121.5 ?
    C11 C10 C9 . . 121.1(2) ?
    C11 C10 H10 . . 119.5 ?
    C9 C10 H10 . . 119.5 ?
    C10 C11 C12 . . 121.4(2) ?
    C10 C11 H11 . . 119.3 ?
    C12 C11 H11 . . 119.3 ?
    C11 C12 C13 . . 118.6(2) ?
    C11 C12 H12 . . 120.7 ?
    C13 C12 H12 . . 120.7 ?
    C8 C13 C12 . . 118.80(19) ?
    C8 C13 C1 . . 108.37(16) ?
    C12 C13 C1 . . 132.51(18) ?
    O2 C14 C15 . . 120.06(18) ?
    O2 C14 C2 . . 121.75(17) ?
    C15 C14 C2 . . 118.00(17) ?
    C14 C15 C16 . . 109.25(18) ?
    C14 C15 H15A . . 109.8 ?
    C16 C15 H15A . . 109.8 ?
    C14 C15 H15B . . 109.8 ?
    C16 C15 H15B . . 109.8 ?
    H15A C15 H15B . . 108.3 ?
    C17 C16 C15 . . 113.6(2) ?
    C17 C16 H16A . . 108.8 ?
    C15 C16 H16A . . 108.8 ?
    C17 C16 H16B . . 108.8 ?
    C15 C16 H16B . . 108.8 ?
    H16A C16 H16B . . 107.7 ?
    C16 C17 C18 . . 115.7(2) ?
    C16 C17 H17A . . 108.4 ?
    C18 C17 H17A . . 108.4 ?
    C16 C17 H17B . . 108.4 ?
    C18 C17 H17B . . 108.4 ?
    H17A C17 H17B . . 107.4 ?
    C17 C18 C19 . . 114.69(19) ?
    C17 C18 H18A . . 108.6 ?
    C19 C18 H18A . . 108.6 ?
    C17 C18 H18B . . 108.6 ?
    C19 C18 H18B . . 108.6 ?
    H18A C18 H18B . . 107.6 ?
    C18 C19 C2 . . 116.35(16) ?
    C18 C19 H19A . . 108.2 ?
    C2 C19 H19A . . 108.2 ?
    C18 C19 H19B . . 108.2 ?
    C2 C19 H19B . . 108.2 ?
    H19A C19 H19B . . 107.4 ?
    C25 C20 C21 . . 117.67(18) ?
    C25 C20 C3 . . 123.12(17) ?
    C21 C20 C3 . . 119.15(18) ?
    C22 C21 C20 . . 121.1(2) ?
    C22 C21 H21 . . 119.5 ?
    C20 C21 H21 . . 119.5 ?
    C23 C22 C21 . . 120.4(2) ?
    C23 C22 H22 . . 119.8 ?
    C21 C22 H22 . . 119.8 ?
    C22 C23 C24 . . 119.5(2) ?
    C22 C23 H23 . . 120.2 ?
    C24 C23 H23 . . 120.2 ?
    C23 C24 C25 . . 120.4(2) ?
    C23 C24 H24 . . 119.8 ?
    C25 C24 H24 . . 119.8 ?
    C24 C25 C20 . . 120.8(2) ?
    C24 C25 H25 . . 119.6 ?
    C20 C25 H25 . . 119.6 ?
    C6 N1 C1 . . 117.96(17) ?
    C6 N1 C4 . . 112.11(16) ?
    C1 N1 C4 . . 111.66(14) ?
    C7 N2 C8 . . 111.73(16) ?
    C7 N2 H2 . . 124.1 ?
    C8 N2 H2 . . 124.1 ?
    C5 S1 C6 . . 88.36(11) ?
loop_
    _geom_torsion_atom_site_label_1
    _geom_torsion_atom_site_label_2
    _geom_torsion_atom_site_label_3
    _geom_torsion_atom_site_label_4
    _geom_torsion_site_symmetry_1
    _geom_torsion_site_symmetry_2
    _geom_torsion_site_symmetry_3
    _geom_torsion_site_symmetry_4
    _geom_torsion
    _geom_torsion_publ_flag
    N1 C1 C2 C14 . . . . 154.06(15) ?
    C13 C1 C2 C14 . . . . 23.9(2) ?
    C7 C1 C2 C14 . . . . -90.04(18) ?
    N1 C1 C2 C19 . . . . -83.94(17) ?
    C13 C1 C2 C19 . . . . 145.89(16) ?
    C7 C1 C2 C19 . . . . 32.0(2) ?
    N1 C1 C2 C3 . . . . 36.98(16) ?
    C13 C1 C2 C3 . . . . -93.19(16) ?
    C7 C1 C2 C3 . . . . 152.88(15) ?
    C14 C2 C3 C20 . . . . 74.5(2) ?
    C19 C2 C3 C20 . . . . -47.6(2) ?
    C1 C2 C3 C20 . . . . -168.64(15) ?
    C14 C2 C3 C4 . . . . -157.92(15) ?
    C19 C2 C3 C4 . . . . 80.01(17) ?
    C1 C2 C3 C4 . . . . -41.06(17) ?
    C20 C3 C4 N1 . . . . 160.57(15) ?
    C2 C3 C4 N1 . . . . 30.29(18) ?
    C20 C3 C4 C5 . . . . -79.4(2) ?
    C2 C3 C4 C5 . . . . 150.37(17) ?
    N1 C4 C5 S1 . . . . 22.4(2) ?
    C3 C4 C5 S1 . . . . -95.20(18) ?
    N1 C1 C7 O1 . . . . 45.1(2) ?
    C13 C1 C7 O1 . . . . 171.63(18) ?
    C2 C1 C7 O1 . . . . -68.4(2) ?
    N1 C1 C7 N2 . . . . -132.43(16) ?
    C13 C1 C7 N2 . . . . -5.90(18) ?
    C2 C1 C7 N2 . . . . 114.09(17) ?
    C13 C8 C9 C10 . . . . 0.9(3) ?
    N2 C8 C9 C10 . . . . 177.8(2) ?
    C8 C9 C10 C11 . . . . 1.4(4) ?
    C9 C10 C11 C12 . . . . -1.9(4) ?
    C10 C11 C12 C13 . . . . 0.1(4) ?
    C9 C8 C13 C12 . . . . -2.7(3) ?
    N2 C8 C13 C12 . . . . 179.99(17) ?
    C9 C8 C13 C1 . . . . 171.59(19) ?
    N2 C8 C13 C1 . . . . -5.7(2) ?
    C11 C12 C13 C8 . . . . 2.1(3) ?
    C11 C12 C13 C1 . . . . -170.5(2) ?
    N1 C1 C13 C8 . . . . 123.82(18) ?
    C7 C1 C13 C8 . . . . 6.88(19) ?
    C2 C1 C13 C8 . . . . -116.00(16) ?
    N1 C1 C13 C12 . . . . -63.0(3) ?
    C7 C1 C13 C12 . . . . -179.9(2) ?
    C2 C1 C13 C12 . . . . 57.2(3) ?
    C19 C2 C14 O2 . . . . 124.6(2) ?
    C3 C2 C14 O2 . . . . -0.4(3) ?
    C1 C2 C14 O2 . . . . -110.2(2) ?
    C19 C2 C14 C15 . . . . -50.3(2) ?
    C3 C2 C14 C15 . . . . -175.42(17) ?
    C1 C2 C14 C15 . . . . 74.8(2) ?
    O2 C14 C15 C16 . . . . -75.9(3) ?
    C2 C14 C15 C16 . . . . 99.2(2) ?
    C14 C15 C16 C17 . . . . -70.3(3) ?
    C15 C16 C17 C18 . . . . 52.0(3) ?
    C16 C17 C18 C19 . . . . -71.4(3) ?
    C17 C18 C19 C2 . . . . 87.6(2) ?
    C14 C2 C19 C18 . . . . -34.2(2) ?
    C3 C2 C19 C18 . . . . 89.6(2) ?
    C1 C2 C19 C18 . . . . -157.62(16) ?
    C4 C3 C20 C25 . . . . -42.5(3) ?
    C2 C3 C20 C25 . . . . 79.8(2) ?
    C4 C3 C20 C21 . . . . 134.67(19) ?
    C2 C3 C20 C21 . . . . -103.0(2) ?
    C25 C20 C21 C22 . . . . -2.2(3) ?
    C3 C20 C21 C22 . . . . -179.53(19) ?
    C20 C21 C22 C23 . . . . -0.2(4) ?
    C21 C22 C23 C24 . . . . 2.1(4) ?
    C22 C23 C24 C25 . . . . -1.5(4) ?
    C23 C24 C25 C20 . . . . -1.0(3) ?
    C21 C20 C25 C24 . . . . 2.8(3) ?
    C3 C20 C25 C24 . . . . -179.97(19) ?
    S1 C6 N1 C1 . . . . 101.84(17) ?
    S1 C6 N1 C4 . . . . -30.0(2) ?
    C13 C1 N1 C6 . . . . -27.7(2) ?
    C7 C1 N1 C6 . . . . 86.0(2) ?
    C2 C1 N1 C6 . . . . -152.11(16) ?
    C13 C1 N1 C4 . . . . 104.30(18) ?
    C7 C1 N1 C4 . . . . -142.00(16) ?
    C2 C1 N1 C4 . . . . -20.10(19) ?
    C3 C4 N1 C6 . . . . 128.85(18) ?
    C5 C4 N1 C6 . . . . 5.2(2) ?
    C3 C4 N1 C1 . . . . -6.0(2) ?
    C5 C4 N1 C1 . . . . -129.71(17) ?
    O1 C7 N2 C8 . . . . -174.57(18) ?
    C1 C7 N2 C8 . . . . 3.0(2) ?
    C9 C8 N2 C7 . . . . -175.5(2) ?
    C13 C8 N2 C7 . . . . 1.8(2) ?
    C4 C5 S1 C6 . . . . -33.23(16) ?
    N1 C6 S1 C5 . . . . 36.70(17) ?
loop_
    _geom_hbond_atom_site_label_D
    _geom_hbond_atom_site_label_H
    _geom_hbond_atom_site_label_A
    _geom_hbond_site_symmetry_A
    _geom_hbond_distance_DH
    _geom_hbond_distance_HA
    _geom_hbond_distance_DA
    _geom_hbond_angle_DHA
    N2 H2 O1 2_566 0.86 2.037 2.859(2) 159.7
data_global
_journal_date_recd_electronic     2007-12-10
_journal_date_accepted     2007-12-29
_journal_name_full     'Acta Crystallographica, Section E'
_journal_year     2008
_journal_volume     64
_journal_issue      2
_journal_page_first     o488
_journal_page_last     o488
_journal_paper_category     QO
_journal_coeditor_code     BT2666
_publ_contact_author_name     'Professor D. Velmurugan'
_publ_contact_author_address
;
Centre of Advanced Study in Crystallography and Biophysics
University of Madras
Guindy Campus
Chennai - 600 025
;
_publ_contact_author_email     d_velu@yahoo.com
_publ_contact_author_fax     '0191 222 6929'
_publ_contact_author_phone     '0191 222 6649'
_publ_section_title
;\
1'-Phenyl-6'-thiacycloheptane-1-spiro-2'-perhydropyrrolizine-3'-spiro-3''-\
indoline-2,2''-dione
;
loop_
    _publ_author_name
    _publ_author_address
    'S. Sundaramoorthy'
;      Centre of Advanced Study in Crystallography and Biophysics
      University of Madras
      Guindy Campus
      Chennai 600 025
      India
;
    'D. Gayathri'
;      Centre of Advanced Study in Crystallography and Biophysics
      University of Madras
      Guindy Campus
      Chennai 600 025
      India
;
    'D. Velmurugan'
;     Centre of Advanced Study in Crystallography and Biophysics
      University of Madras
      Guindy Campus
      Chennai 600 025
      India
;
    'M. Poornachandran'
;     Department of Organic Chemistry
      University of Madras
      Guindy Campus
      Chennai 600 025
      India
;
    'K. Ravikumar'
;     Laboratory of X-ray Crystallography
      Indian Institute of Chemical Technology
      Hyderabad 500 007
      India
;
