# Supplementary material for: 1′-Phenyl-6′-thia­cyclo­heptane-1-spiro-2′-perhydro­pyrrolizine-3′-spiro-3′′-indoline-2,2′′-dione
Source: Acta Crystallogr Sect E Struct Rep Online. 2008 Jan 23;64(Pt 2):o488. doi: 10.1107/S1600536807068705 (PMC2960420; doi:10.1107/S1600536807068705)
Supplement: Supplementary file 2 [file e-64-0o488-Isup2.hkl]

#
# h,k,l, Fc-squared, Fo-squared, sigma(Fo-squared) and status flag
#
data_I
_shelx_title ' AA50m in P-1'
_shelx_refln_list_code          4
_shelx_F_calc_maximum      107.84
_exptl_crystal_F_000       444.00
_reflns_d_resolution_high  0.7571
 
loop_
 _symmetry_equiv_pos_as_xyz
 'x, y, z'
 '-x, -y, -z'
 
_cell_length_a     8.9846
_cell_length_b    10.3564
_cell_length_c    12.8124
_cell_angle_alpha  80.147
_cell_angle_beta   71.012
_cell_angle_gamma  67.497
 
_shelx_F_squared_multiplier     1.000
 
loop_
 _refln_index_h
 _refln_index_k
 _refln_index_l
 _refln_F_squared_calc
 _refln_F_squared_meas
 _refln_F_squared_sigma
 _refln_observed_status
   1   0   0       81.45       84.65      1.79 o
   2   0   0       47.95       50.93      4.00 o
   3   0   0       58.56       55.78      1.94 o
   4   0   0       13.35       16.73      1.32 o
   5   0   0      205.67      227.32      4.57 o
   6   0   0       31.46       33.91      2.23 o
   7   0   0       31.16       32.43      2.39 o
   8   0   0        3.05        1.92      1.71 o
   9   0   0       51.61       49.45      6.83 o
  10   0   0       29.62       35.54      3.81 o
  -9   1   0        0.23       -0.73      2.47 o
  -8   1   0        0.00       -0.19      1.36 o
  -7   1   0      574.23      511.68      9.04 o
  -6   1   0      278.48      277.56      5.76 o
  -5   1   0      321.69      336.73      6.08 o
  -4   1   0      318.55      396.44      6.96 o
  -3   1   0     1142.18     1212.64     14.73 o
  -2   1   0      455.51      504.37      6.62 o
  -1   1   0       44.88       46.61      1.17 o
   0   1   0      328.22      337.74      3.88 o
   1   1   0     4463.05     4729.57     53.78 o
   2   1   0     1300.21     1527.80     17.01 o
   3   1   0     1769.55     2003.68     22.22 o
   4   1   0      687.74      726.90      9.63 o
   5   1   0     1033.83     1137.90     14.60 o
   6   1   0       16.41       17.79      2.30 o
   7   1   0      315.06      307.05      6.16 o
   8   1   0        0.96        4.26      2.06 o
   9   1   0        5.77        5.93      2.93 o
  10   1   0        0.25        4.60      2.47 o
  -9   2   0       50.00       50.00      4.31 o
  -8   2   0        0.96        1.61      1.61 o
  -7   2   0       70.37       76.58      3.55 o
  -6   2   0      142.92      125.46      3.93 o
  -5   2   0       48.91       53.10      4.20 o
  -4   2   0      283.47      262.19      4.96 o
  -3   2   0      198.12      207.25      6.28 o
  -2   2   0      309.82      339.53      5.04 o
  -1   2   0       14.80       18.84      0.78 o
   0   2   0     1611.97     1790.22     19.22 o
   1   2   0       30.45       30.98      0.97 o
   2   2   0      811.48      906.36      8.99 o
   3   2   0      652.03      704.11      7.41 o
   4   2   0      730.40      795.94      8.50 o
   5   2   0      132.61      150.42      2.69 o
   6   2   0        1.28        0.29      0.99 o
   7   2   0        1.26        0.78      1.26 o
   8   2   0       60.13       51.26      3.63 o
   9   2   0        6.56        9.81      2.53 o
  10   2   0        2.71        5.98      2.21 o
  -9   3   0        0.28        3.12      1.76 o
  -8   3   0       12.03       17.70      2.40 o
  -7   3   0       96.56       86.00      3.69 o
  -6   3   0       29.73       34.15      2.48 o
  -5   3   0       30.93       33.48      2.37 o
  -4   3   0        7.72       11.63      1.47 o
  -3   3   0      289.80      304.42      5.24 o
  -2   3   0     2681.86     3066.34     34.65 o
  -1   3   0      271.84      281.57      3.50 o
   0   3   0       31.34       25.27      1.13 o
   1   3   0       46.59       48.44      1.91 o
   2   3   0      137.55      150.12      2.58 o
   3   3   0      372.41      428.62      5.48 o
   4   3   0      122.63      101.67      2.05 o
   5   3   0      355.34      340.23      4.60 o
   6   3   0      580.38      555.92      7.91 o
   7   3   0        3.66        3.18      1.28 o
   8   3   0      385.37      349.63     15.16 o
   9   3   0        0.23        2.82      2.54 o
  10   3   0        8.83        7.13      4.03 o
  -8   4   0       16.41       12.33      3.28 o
  -7   4   0        5.00        8.30      1.80 o
  -6   4   0       70.62       63.82      3.07 o
  -5   4   0       58.97       45.83      3.38 o
  -4   4   0       50.48       48.76      2.41 o
  -3   4   0      101.44       72.34      2.50 o
  -2   4   0        0.63        1.92      0.66 o
  -1   4   0        4.33        1.03      0.54 o
   0   4   0       73.89       78.92      7.68 o
   1   4   0      264.92      285.45      4.26 o
   2   4   0      793.38      892.04     10.61 o
   3   4   0      244.18      236.13      3.80 o
   4   4   0        3.40        7.53      0.86 o
   5   4   0      120.60      136.79      2.68 o
   6   4   0      534.49      504.60     13.11 o
   7   4   0      364.21      346.73      8.56 o
   8   4   0       54.50       52.88      5.27 o
   9   4   0       30.85       35.98      5.85 o
  10   4   0       96.19       90.50     10.54 o
  11   4   0        0.05        4.81      3.64 o
  -8   5   0        1.67        6.37      4.16 o
  -7   5   0       31.13       40.36      7.94 o
  -6   5   0      148.26      137.46      5.78 o
  -5   5   0       74.30       66.63      3.93 o
  -4   5   0       41.71       37.97      2.51 o
  -3   5   0        9.47        8.52      1.29 o
  -2   5   0      150.05      165.82      2.93 o
  -1   5   0      291.17      302.95      4.08 o
   0   5   0        1.16        3.18      0.87 o
   1   5   0      254.75      249.06      4.16 o
   2   5   0      572.02      624.84     12.56 o
   3   5   0      629.69      719.31      7.97 o
   4   5   0       30.89       34.77      1.49 o
   5   5   0       36.33       35.47      1.62 o
   6   5   0       28.42       33.10      1.71 o
   7   5   0       47.72       44.20      2.39 o
   8   5   0        0.17        1.37      1.70 o
   9   5   0       59.41       59.69      4.05 o
  10   5   0        0.00        1.96      2.07 o
  11   5   0        5.49        8.46      3.90 o
  -7   6   0       15.57       20.60      6.44 o
  -6   6   0        7.01       10.36      7.16 o
  -5   6   0        1.06        1.27      2.11 o
  -4   6   0      252.69      235.77      6.93 o
  -3   6   0      229.48      215.93      6.29 o
  -2   6   0       60.64       60.93      2.45 o
  -1   6   0      119.83      113.07      3.16 o
   0   6   0       37.28       33.48      1.92 o
   1   6   0      969.90     1060.18     13.10 o
   2   6   0        3.12        3.23      0.92 o
   3   6   0      160.40      179.34      3.05 o
   4   6   0       19.80       19.43      1.25 o
   5   6   0       14.89       13.52      1.21 o
   6   6   0      708.51      669.90      9.84 o
   7   6   0      141.55      136.70      3.86 o
   8   6   0       14.87       13.82      2.44 o
   9   6   0        2.92        4.98      2.16 o
  10   6   0       49.34       44.80      5.46 o
  11   6   0        3.22        9.76      3.90 o
  -6   7   0       70.43       71.75      5.11 o
  -5   7   0       25.95       24.15      3.40 o
  -4   7   0        0.04       -1.30      1.88 o
  -3   7   0       67.68       54.38      3.71 o
  -2   7   0       15.40       20.83      2.57 o
  -1   7   0       73.68       69.34      2.68 o
   0   7   0      829.46      847.20     11.37 o
   1   7   0      348.59      319.42      5.58 o
   2   7   0       51.07       45.69      2.70 o
   3   7   0       18.41       34.41      1.94 o
   4   7   0      520.45      516.44      7.72 o
   5   7   0       47.93       46.92      2.38 o
   6   7   0       26.07       24.93      2.03 o
   7   7   0        6.82        6.41      1.57 o
   8   7   0        0.01       -0.19      1.32 o
   9   7   0       32.85       28.47      3.30 o
  10   7   0        8.56       10.77      2.43 o
  -5   8   0        2.76        4.11      3.12 o
  -4   8   0       88.09       72.08      4.37 o
  -3   8   0      136.66      125.77      7.35 o
  -2   8   0        0.06        1.82      1.87 o
  -1   8   0      434.64      415.10      7.22 o
   0   8   0        0.01        0.74      1.29 o
   1   8   0        0.00        0.61      1.20 o
   2   8   0        6.64        8.32      1.78 o
   3   8   0        0.56        0.98      1.17 o
   4   8   0      369.02      342.21      6.11 o
   5   8   0       93.37       86.32      3.85 o
   6   8   0        9.54        5.99      1.79 o
   7   8   0       84.86       78.29      4.10 o
   8   8   0       10.40        9.83      2.25 o
   9   8   0       21.63       20.30      4.29 o
  10   8   0       13.01       17.56      4.16 o
  -4   9   0        3.91        5.69      4.36 o
  -3   9   0       36.29       43.77      4.49 o
  -2   9   0        1.54        2.21      2.13 o
  -1   9   0       49.33       47.10      3.39 o
   0   9   0       35.49       37.16      2.55 o
   1   9   0        0.42        0.98      1.37 o
   2   9   0      411.74      389.85      6.99 o
   3   9   0       60.47       57.67      3.63 o
   4   9   0       46.36       48.85      2.65 o
   5   9   0       26.19       22.49      4.16 o
   6   9   0       56.16       51.25      3.26 o
   7   9   0       92.76       82.93      4.11 o
   8   9   0        4.91        8.23      2.54 o
   9   9   0       26.13       35.52      5.07 o
  10   9   0        0.71        5.07      3.38 o
  -3  10   0        4.00        3.62      6.96 o
  -2  10   0        8.34       14.67      5.59 o
  -1  10   0       76.20       68.68      4.18 o
   0  10   0       46.07       49.52      3.45 o
   1  10   0       25.31       24.95      2.28 o
   2  10   0       11.72       16.74      2.02 o
   3  10   0        0.96        2.32      1.74 o
   4  10   0        0.81        3.71      1.91 o
   5  10   0        5.58        4.11      4.49 o
   6  10   0       63.37       58.44      3.63 o
   7  10   0       91.65       93.65      6.31 o
   8  10   0        1.33        4.46      2.15 o
   9  10   0        8.05        9.38      2.70 o
  -2  11   0        5.22        5.87      2.43 o
  -1  11   0        3.67       12.41      2.52 o
   0  11   0        6.34        5.75      2.20 o
   1  11   0       30.98       32.91      2.67 o
   2  11   0        0.02        0.05      2.10 o
   3  11   0        7.51        9.36      1.95 o
   4  11   0       79.12       75.91      4.23 o
   5  11   0       14.17       21.52      2.98 o
   6  11   0       11.57       18.07      2.85 o
   7  11   0       38.89       51.12      4.16 o
   8  11   0       11.00       17.44      3.06 o
   9  11   0       49.72       53.01      6.83 o
   0  12   0        0.06        3.67      2.33 o
   1  12   0        0.10        2.87      2.39 o
   2  12   0        2.18        5.84      1.95 o
   3  12   0       11.30       17.49      3.08 o
   4  12   0       14.25       15.21      2.83 o
   5  12   0       19.99       19.68      3.08 o
   6  12   0       35.74       38.43      5.72 o
   7  12   0       23.03       31.77      3.68 o
   2  13   0        0.11        4.03      4.29 o
   3  13   0       11.28       10.24      2.99 o
   4  13   0        0.64       -2.26      3.58 o
   5  13   0       16.75       13.27      4.42 o
  -5 -13   1        2.34       -2.08      3.25 o
  -4 -13   1        3.90        5.72      3.51 o
  -3 -13   1       11.97       18.60      4.81 o
  -2 -13   1       81.03       69.21      7.29 o
  -7 -12   1       15.85       18.47      4.55 o
  -6 -12   1        4.19       10.18      2.66 o
  -5 -12   1       10.27        6.98      2.53 o
  -4 -12   1        3.04        5.32      2.47 o
  -3 -12   1       61.92       65.61      4.41 o
  -2 -12   1        8.77       12.18      2.12 o
  -1 -12   1       23.10       26.54      3.26 o
   0 -12   1       38.31       44.49      5.59 o
  -8 -11   1       95.99       99.55      5.24 o
  -7 -11   1        6.73       11.91      2.62 o
  -6 -11   1        1.78        3.54      2.06 o
  -5 -11   1       15.77       19.14      2.80 o
  -4 -11   1       19.91       19.67      2.87 o
  -3 -11   1       16.49       22.96      2.43 o
  -2 -11   1       14.22        9.84      1.95 o
  -1 -11   1        0.01        3.08      2.47 o
   0 -11   1       43.20       53.93      7.07 o
   1 -11   1        2.26       10.48      8.26 o
   2 -11   1        3.38        4.97      2.68 o
  -9 -10   1        2.59        8.59      3.51 o
  -8 -10   1       16.38       14.22      2.80 o
  -7 -10   1        3.24        2.41      3.38 o
  -6 -10   1       77.96       76.11      4.19 o
  -5 -10   1        0.57        1.18      1.93 o
  -4 -10   1       38.23       49.90      3.39 o
  -3 -10   1        0.06        1.36      1.40 o
  -2 -10   1        0.08        3.18      1.52 o
  -1 -10   1      111.97      100.55      4.39 o
   0 -10   1        0.26        2.51      2.02 o
   1 -10   1       15.57       14.84      4.03 o
   2 -10   1        0.24        0.91      3.12 o
   3 -10   1        0.13        1.27      4.29 o
 -10  -9   1        1.08        1.56      3.38 o
  -9  -9   1       11.89       12.88      3.64 o
  -8  -9   1        5.07       11.72      2.39 o
  -7  -9   1        7.98       12.99      2.58 o
  -6  -9   1       34.01       38.74      6.51 o
  -5  -9   1      107.75       93.39      4.19 o
  -4  -9   1        3.32        2.83      1.34 o
  -3  -9   1       10.13       10.60      1.68 o
  -2  -9   1      222.74      194.07      4.70 o
  -1  -9   1      217.35      207.07      4.92 o
   0  -9   1      146.67      126.77      3.91 o
   1  -9   1        9.96        9.75      1.80 o
   2  -9   1        2.45        3.31      2.09 o
   3  -9   1       20.52       29.92      3.35 o
   4  -9   1        2.35        6.09      5.01 o
 -10  -8   1        1.26        7.16      3.25 o
  -9  -8   1       27.15       29.14      4.68 o
  -8  -8   1       96.18       92.66      4.39 o
  -7  -8   1      100.23       91.18      5.85 o
  -6  -8   1      106.77      102.03      7.61 o
  -5  -8   1      175.16      150.87      3.94 o
  -4  -8   1      367.18      335.00      6.16 o
  -3  -8   1        3.15        2.64      1.23 o
  -2  -8   1      129.39      125.30      3.55 o
  -1  -8   1        2.22        1.77      1.30 o
   0  -8   1      130.92      117.48      3.52 o
   1  -8   1       51.08       48.78      2.57 o
   2  -8   1       37.52       42.21      3.53 o
   3  -8   1       54.76       56.05      3.83 o
   4  -8   1       17.59       17.62      3.07 o
   5  -8   1       18.85       19.68      3.45 o
 -10  -7   1        4.77        9.80      2.53 o
  -9  -7   1       30.11       27.48      6.44 o
  -8  -7   1       25.75       24.29      2.85 o
  -7  -7   1      106.24       98.39      3.43 o
  -6  -7   1       34.46       46.67      2.44 o
  -5  -7   1      280.69      263.22      5.94 o
  -4  -7   1      112.32      110.41      3.21 o
  -3  -7   1       11.03        8.90      1.42 o
  -2  -7   1       36.59       32.91      2.00 o
  -1  -7   1       47.31       47.06      2.23 o
   0  -7   1      161.75      162.70      3.89 o
   1  -7   1       10.64       11.95      1.63 o
   2  -7   1      252.35      232.39      5.05 o
   3  -7   1        0.20       -1.06      1.79 o
   4  -7   1       28.37       28.88      3.31 o
   5  -7   1        3.36        4.65      2.52 o
   6  -7   1       16.67       19.81      5.59 o
 -10  -6   1       16.17       20.34      3.07 o
  -9  -6   1        4.47        5.06      3.12 o
  -8  -6   1       25.15       19.94      2.61 o
  -7  -6   1      873.89      823.74     12.25 o
  -6  -6   1      135.48      131.62      5.06 o
  -5  -6   1       17.33       18.66      1.41 o
  -4  -6   1      347.49      334.70      4.81 o
  -3  -6   1       23.98       27.61      1.74 o
  -2  -6   1       69.49       84.20      2.53 o
  -1  -6   1       14.19       17.00      1.45 o
   0  -6   1        6.75        6.59      1.25 o
   1  -6   1        3.37        3.84      1.30 o
   2  -6   1       91.10       77.65      2.76 o
   3  -6   1      150.54      138.97      5.09 o
   4  -6   1       11.61       13.97      2.48 o
   5  -6   1        2.24       -0.29      2.20 o
   6  -6   1        6.69       13.67      2.93 o
   7  -6   1      104.48      106.24      6.24 o
 -10  -5   1       18.55       18.41      2.99 o
  -9  -5   1        3.99        3.69      1.96 o
  -8  -5   1        0.10        1.77      1.61 o
  -7  -5   1       22.53       23.29      3.25 o
  -6  -5   1      267.65      253.66      4.31 o
  -5  -5   1        0.27       -0.78      0.78 o
  -4  -5   1       26.11       32.54      1.46 o
  -3  -5   1     1353.36     1486.78     15.02 o
  -2  -5   1        4.66        5.29      0.69 o
  -1  -5   1        0.03        3.28      0.87 o
   0  -5   1       98.94      113.32      2.74 o
   1  -5   1      897.93      917.95     11.52 o
   2  -5   1      185.09      179.97      3.12 o
   3  -5   1        7.84       10.36      2.04 o
   4  -5   1        9.04        6.99      3.38 o
   5  -5   1       57.85       47.97      3.72 o
   6  -5   1       90.25       85.26      4.67 o
   7  -5   1       41.33       53.70     13.27 o
   8  -5   1        0.12        5.07      4.03 o
 -10  -4   1       36.97       36.42      3.91 o
  -9  -4   1        9.97       11.50      2.58 o
  -8  -4   1       59.66       55.75      3.68 o
  -7  -4   1        0.04       -0.02      1.25 o
  -6  -4   1      319.03      304.63      4.72 o
  -5  -4   1      111.96      119.07      2.59 o
  -4  -4   1       56.03       47.67      1.62 o
  -3  -4   1      258.18      280.20      3.83 o
  -2  -4   1      683.50      746.32     13.58 o
  -1  -4   1      449.34      485.61      6.46 o
   0  -4   1      478.56      485.26      6.52 o
   1  -4   1      919.95      982.57     10.16 o
   2  -4   1      168.09      155.26      2.72 o
   3  -4   1       98.49       86.75      2.16 o
   4  -4   1       13.48       11.74      1.64 o
   5  -4   1        0.98        0.32      1.23 o
   6  -4   1       24.16       23.59      2.26 o
   7  -4   1        4.95        8.36      1.87 o
   8  -4   1       12.07       20.33     10.47 o
 -10  -3   1        3.08        3.12      2.12 o
  -9  -3   1      210.98      181.56      7.42 o
  -8  -3   1       25.00       25.29      2.94 o
  -7  -3   1      236.15      213.95      4.97 o
  -6  -3   1       36.96       32.96      1.67 o
  -5  -3   1       33.47       44.10      1.63 o
  -4  -3   1      134.42      128.60      2.45 o
  -3  -3   1     3554.07     3844.32     40.96 o
  -2  -3   1      419.65      464.73      5.22 o
  -1  -3   1     1558.14     1663.65     15.95 o
   0  -3   1      299.70      319.99      4.44 o
   1  -3   1      134.97      145.20      2.22 o
   2  -3   1       17.54       22.18      1.23 o
   3  -3   1      400.82      426.14      6.57 o
   4  -3   1      165.08      151.01      8.44 o
   5  -3   1        1.84        1.23      1.42 o
   6  -3   1      118.42       98.20      3.56 o
   7  -3   1       18.14       24.20      2.44 o
   8  -3   1       54.27       54.91      3.32 o
   9  -3   1        0.18        4.02      2.07 o
 -10  -2   1        4.39       11.53      2.58 o
  -9  -2   1       40.02       48.55      3.95 o
  -8  -2   1       14.79       20.14      2.76 o
  -7  -2   1       13.59       16.21      1.79 o
  -6  -2   1      279.58      265.44      6.08 o
  -5  -2   1       64.93       77.89      2.54 o
  -4  -2   1       73.81       78.41      1.80 o
  -3  -2   1        3.46        3.10      0.55 o
  -2  -2   1       75.25       72.23      1.42 o
  -1  -2   1     2609.35     2774.17     25.79 o
   0  -2   1     1482.49     1522.51     16.52 o
   1  -2   1       78.57       75.53      1.98 o
   2  -2   1     2195.47     2423.30     33.68 o
   3  -2   1      213.98      217.41      4.01 o
   4  -2   1      171.63      185.34      4.25 o
   5  -2   1        1.51        1.82      1.20 o
   6  -2   1        0.98        0.10      1.28 o
   7  -2   1       86.23       74.51      3.33 o
   8  -2   1        5.57        8.21      1.84 o
   9  -2   1       75.26       70.43      4.68 o
 -10  -1   1       22.37       27.54      3.40 o
  -9  -1   1        6.58        9.24      2.39 o
  -8  -1   1       86.63       86.51      8.25 o
  -7  -1   1       74.02       66.47      2.94 o
  -6  -1   1        4.66        7.52      1.41 o
  -5  -1   1      139.66      138.47      3.41 o
  -4  -1   1      380.21      403.49      6.94 o
  -3  -1   1      483.81      517.19      7.01 o
  -2  -1   1     1124.14     1193.15     11.59 o
  -1  -1   1        1.72        1.12      0.32 o
   0  -1   1     1046.91     1145.81     10.94 o
   1  -1   1     1581.33     1750.89     16.47 o
   2  -1   1     2303.74     2622.08     43.06 o
   3  -1   1      319.22      393.25      5.78 o
   4  -1   1        1.38        1.76      0.89 o
   5  -1   1      454.89      472.46      7.53 o
   6  -1   1      227.36      197.22      4.68 o
   7  -1   1      223.95      201.35      5.17 o
   8  -1   1        3.03        3.44      1.59 o
   9  -1   1        1.70        2.29      2.06 o
  10  -1   1       36.79       33.31      5.07 o
 -10   0   1       11.61       20.95      5.07 o
  -9   0   1       20.03       26.45      3.18 o
  -8   0   1        6.37        6.82      1.75 o
  -7   0   1       67.98       58.32      3.70 o
  -6   0   1      247.38      233.75      5.15 o
  -5   0   1      243.99      256.65      5.08 o
  -4   0   1       70.31       81.73      2.48 o
  -3   0   1      195.99      218.46      3.83 o
  -2   0   1      118.28      141.00      2.59 o
  -1   0   1    11630.52    12563.90    170.95 o
   0   0   1     1939.75     2073.23     22.08 o
   1   0   1     4374.03     4896.85     45.26 o
   2   0   1     1901.05     2136.21     25.88 o
   3   0   1     1643.06     1881.61     28.54 o
   4   0   1      229.76      215.45      4.02 o
   5   0   1      211.90      204.19      4.20 o
   6   0   1       25.01       16.72      1.69 o
   7   0   1       23.33       25.42      2.21 o
   8   0   1        4.00        5.26      1.59 o
   9   0   1        0.38        1.34      2.07 o
  10   0   1       27.49       31.30      3.77 o
  -9   1   1       12.54       13.93      2.23 o
  -8   1   1        0.53        1.05      1.42 o
  -7   1   1      159.91      144.56      5.34 o
  -6   1   1      141.61      145.67      4.16 o
  -5   1   1        6.76       10.95      1.48 o
  -4   1   1       43.31       29.56      1.74 o
  -3   1   1     2987.30     3469.70     39.06 o
  -2   1   1     1773.37     1938.79     22.19 o
  -1   1   1     2362.37     2504.28     27.80 o
   0   1   1     1961.10     2145.29     20.01 o
   1   1   1      306.69      350.95      4.26 o
   2   1   1       51.80       43.81      1.31 o
   3   1   1     1573.09     1746.77     16.75 o
   4   1   1        3.03        1.09      0.52 o
   5   1   1       36.31       34.92      1.84 o
   6   1   1       34.00       43.21      2.24 o
   7   1   1      479.10      436.43      7.67 o
   8   1   1        0.51       -2.13      2.99 o
   9   1   1       11.35       18.21      3.25 o
  10   1   1       25.58       26.37      3.35 o
  -9   2   1        0.42        2.39      1.77 o
  -8   2   1       30.49       26.80      2.62 o
  -7   2   1       54.74       50.06      3.08 o
  -6   2   1        0.12       -0.61      1.19 o
  -5   2   1       95.91      101.15      3.31 o
  -4   2   1        0.85        1.06      0.97 o
  -3   2   1      252.78      287.37      4.91 o
  -2   2   1       57.12       72.16      1.97 o
  -1   2   1      564.50      563.92      5.91 o
   0   2   1     2313.49     2553.50     23.76 o
   1   2   1       13.31       14.57      1.35 o
   2   2   1     4967.29     5376.82     60.52 o
   3   2   1      436.69      451.65     12.59 o
   4   2   1      793.50      899.23     10.57 o
   5   2   1       54.04       48.96      1.50 o
   6   2   1       46.83       46.63      3.32 o
   7   2   1       67.79       59.09      2.62 o
   8   2   1       76.26       78.18      4.19 o
   9   2   1       12.86       16.22      3.06 o
  10   2   1       64.87       62.18      6.90 o
  -9   3   1       11.54       11.16      2.58 o
  -8   3   1        0.11        4.26      1.80 o
  -7   3   1       19.04       23.01      2.42 o
  -6   3   1      137.52      141.56      6.84 o
  -5   3   1       59.44       46.24      2.84 o
  -4   3   1      186.12      178.47      4.14 o
  -3   3   1        4.05        4.74      1.01 o
  -2   3   1        1.55        0.47      0.73 o
  -1   3   1       20.42       26.83      1.00 o
   0   3   1      290.56      298.73      3.55 o
   1   3   1        7.81        7.31      0.64 o
   2   3   1       80.00       75.55      1.56 o
   3   3   1     4522.76     4992.57     47.88 o
   4   3   1      302.38      300.14      3.92 o
   5   3   1      569.18      608.38      7.08 o
   6   3   1      102.57       93.75      4.83 o
   7   3   1       24.59       29.66      2.85 o
   8   3   1        0.08        1.73      1.82 o
   9   3   1      255.16      238.67     11.97 o
  10   3   1       50.46       52.78     12.95 o
  11   3   1       14.99       17.82      4.55 o
  -8   4   1       13.56       15.76      2.92 o
  -7   4   1        3.92        3.17      1.63 o
  -6   4   1       12.66       11.38      2.47 o
  -5   4   1       38.66       46.90      3.48 o
  -4   4   1       81.57       72.76      2.79 o
  -3   4   1       11.92       15.26      1.51 o
  -2   4   1      232.36      196.75      3.89 o
  -1   4   1     1926.59     2008.17     19.51 o
   0   4   1      973.62      991.66     10.11 o
   1   4   1      234.03      251.24      3.24 o
   2   4   1      371.02      413.30      6.10 o
   3   4   1     1019.81     1153.37     13.31 o
   4   4   1       39.81       36.31      1.34 o
   5   4   1      351.86      354.49      4.77 o
   6   4   1       93.63       97.87      2.38 o
   7   4   1        0.42        2.13      1.58 o
   8   4   1      468.85      419.20     11.19 o
   9   4   1       20.77       20.49      2.99 o
  10   4   1       20.99       30.72      6.18 o
  11   4   1        9.84        5.59      3.38 o
  -7   5   1        2.40        1.37      2.76 o
  -6   5   1       29.12       40.74      5.20 o
  -5   5   1       44.20       40.96      3.12 o
  -4   5   1      295.44      263.99      5.57 o
  -3   5   1        4.59        5.29      1.19 o
  -2   5   1        1.41        1.52      0.73 o
  -1   5   1       96.85       88.37      2.69 o
   0   5   1      446.20      488.74      5.75 o
   1   5   1       54.71       50.87      2.22 o
   2   5   1      506.84      537.09      9.48 o
   3   5   1      921.57      897.95     22.03 o
   4   5   1       25.54       34.88      1.41 o
   5   5   1      434.19      417.34      5.50 o
   6   5   1      408.79      385.59      6.59 o
   7   5   1      155.06      155.04      4.00 o
   8   5   1       65.84       66.15      3.86 o
   9   5   1        0.00        2.41      2.12 o
  10   5   1       21.55       24.40      3.20 o
  11   5   1        0.68        1.19      2.37 o
  -7   6   1       16.95       20.90      3.90 o
  -6   6   1        7.35       15.27      3.38 o
  -5   6   1        5.33        6.66      4.03 o
  -4   6   1       63.85       59.03      3.71 o
  -3   6   1      225.16      216.63      6.29 o
  -2   6   1       69.59       61.99      2.43 o
  -1   6   1      337.75      306.10     16.02 o
   0   6   1      172.12      176.09      3.72 o
   1   6   1      801.64      810.11     10.48 o
   2   6   1      783.68      854.52      9.28 o
   3   6   1        1.08        2.11      0.74 o
   4   6   1       11.56        9.63      2.02 o
   5   6   1       25.03       29.94      2.35 o
   6   6   1       20.77       18.12      1.85 o
   7   6   1       71.26       70.90      2.83 o
   8   6   1       74.38       68.98      3.96 o
   9   6   1        0.56        0.93      2.47 o
  10   6   1       30.69       32.32      7.48 o
  11   6   1        3.97        2.20      2.31 o
  -6   7   1        1.71        1.57      3.08 o
  -5   7   1       26.94       27.38      3.48 o
  -4   7   1        2.55        4.22      2.34 o
  -3   7   1        1.02        1.50      1.84 o
  -2   7   1      179.37      163.07      5.45 o
  -1   7   1      244.86      232.36      5.03 o
   0   7   1       65.30       64.58      4.04 o
   1   7   1      218.41      203.73      4.23 o
   2   7   1       91.26       93.38      4.10 o
   3   7   1      351.04      331.22      6.66 o
   4   7   1      755.98      769.87     12.85 o
   5   7   1       54.82       44.39      2.20 o
   6   7   1       39.71       42.46      2.31 o
   7   7   1       27.63       30.33      2.36 o
   8   7   1      101.05      102.46      3.76 o
   9   7   1        3.29        7.95      4.68 o
  10   7   1        2.58        7.08      2.29 o
  11   7   1       12.40       16.13      5.07 o
  -5   8   1        0.03        0.56      2.61 o
  -4   8   1       25.30       33.04      6.51 o
  -3   8   1       87.11       86.47      5.14 o
  -2   8   1      101.33       82.19      4.26 o
  -1   8   1       29.48       28.88      2.14 o
   0   8   1      314.47      275.20      5.45 o
   1   8   1       11.64       11.99      1.57 o
   2   8   1       93.44       95.78      3.05 o
   3   8   1        1.23       -0.49      1.03 o
   4   8   1      130.53      133.66      3.57 o
   5   8   1        8.57        6.18      1.84 o
   6   8   1       79.54       70.85      4.03 o
   7   8   1      150.98      135.86      9.37 o
   8   8   1       50.39       53.88      3.54 o
   9   8   1       26.45       27.66      3.26 o
  10   8   1        0.60        3.44      2.13 o
  11   8   1       19.44       24.46      5.33 o
  -4   9   1        5.41        7.22      2.85 o
  -3   9   1        4.77       10.26      2.52 o
  -2   9   1        0.21        2.90      1.96 o
  -1   9   1        1.75        2.84      1.88 o
   0   9   1       92.88       87.82      3.27 o
   1   9   1      220.65      195.81      4.71 o
   2   9   1      267.22      237.22      5.14 o
   3   9   1       73.73       59.03      2.64 o
   4   9   1      228.78      223.27      6.33 o
   5   9   1       15.14       16.09      2.30 o
   6   9   1        9.00       13.32      2.20 o
   7   9   1      264.80      264.23      7.30 o
   8   9   1        7.90        4.88      2.02 o
   9   9   1       10.60       13.34      2.44 o
  10   9   1        4.51        6.51      3.64 o
  -3  10   1       15.20       19.01      5.85 o
  -2  10   1        4.73       11.77      4.55 o
  -1  10   1       52.56       52.75      6.64 o
   0  10   1       17.16       15.54      2.48 o
   1  10   1       50.33       50.00      2.89 o
   2  10   1       80.64       75.51      3.06 o
   3  10   1        0.67        0.80      1.40 o
   4  10   1      180.91      162.65      5.64 o
   5  10   1       56.85       44.92      3.40 o
   6  10   1      120.80      123.35      5.05 o
   7  10   1        3.10        2.67      1.98 o
   8  10   1        4.82        9.30      2.44 o
   9  10   1      202.71      195.41      8.98 o
  -2  11   1        1.91        4.29      3.38 o
  -1  11   1        2.49        3.52      3.58 o
   0  11   1       14.21       19.74      2.80 o
   1  11   1        0.94        0.56      1.57 o
   2  11   1       23.48       29.59      2.93 o
   3  11   1       14.40       18.09      4.42 o
   4  11   1       32.74       33.97      3.36 o
   5  11   1       21.76       32.07      3.22 o
   6  11   1       13.28       11.49      4.36 o
   7  11   1        1.83        6.02      2.25 o
   8  11   1       59.21       59.72      4.62 o
   9  11   1       17.45       18.42      3.26 o
   0  12   1       29.12       34.74      4.81 o
   1  12   1        0.02        1.42      2.11 o
   2  12   1        0.63        4.52      1.79 o
   3  12   1       17.98       20.94      3.12 o
   4  12   1        0.17        3.14      3.64 o
   5  12   1        2.08        3.27      2.20 o
   6  12   1        9.91       10.12      2.48 o
   7  12   1       96.24       99.16      5.27 o
   8  12   1        9.31        9.89      4.16 o
   1  13   1        0.34       -1.82      3.25 o
   2  13   1       14.00       11.45      4.55 o
   3  13   1        0.20        1.23      2.66 o
   4  13   1        2.18        1.11      2.67 o
   5  13   1        2.39        3.77      3.77 o
  -4 -13   2        0.20       -0.78      3.12 o
  -7 -12   2        6.79        5.85      3.64 o
  -6 -12   2        0.12        2.15      2.50 o
  -5 -12   2        0.01        0.42      2.21 o
  -4 -12   2        0.94        1.63      2.37 o
  -3 -12   2        2.62        8.08      2.14 o
  -2 -12   2        5.74       12.97      2.52 o
  -1 -12   2        0.30        4.38      3.51 o
   0 -12   2       19.18       23.06      3.45 o
  -8 -11   2        2.42        2.16      2.46 o
  -7 -11   2        3.06        8.54      2.53 o
  -6 -11   2        8.19       11.92      2.65 o
  -5 -11   2       67.06       67.92      4.27 o
  -4 -11   2       20.16       27.10      4.49 o
  -3 -11   2        0.54        0.70      1.63 o
  -2 -11   2        8.32       12.41      2.12 o
  -1 -11   2        0.03        2.13      1.78 o
   0 -11   2       46.22       51.66      3.96 o
   1 -11   2       42.64       46.24      7.55 o
   2 -11   2        7.98       13.79      4.81 o
  -9 -10   2        8.08       11.19      4.03 o
  -8 -10   2        6.58       13.35      2.71 o
  -7 -10   2        0.45        0.74      2.09 o
  -6 -10   2       71.12       65.67      5.72 o
  -5 -10   2        6.25        3.93      2.09 o
  -4 -10   2       16.36       17.47      2.07 o
  -3 -10   2        1.10        0.25      1.49 o
  -2 -10   2       21.59       24.26      2.35 o
  -1 -10   2       51.05       51.52      2.94 o
   0 -10   2       15.41       15.68      3.08 o
   1 -10   2        1.58        4.46      2.02 o
   2 -10   2        0.74        1.24      2.34 o
   3 -10   2       17.19       16.79      6.64 o
  -9  -9   2        3.31        7.68      3.51 o
  -8  -9   2        0.12        2.41      3.58 o
  -7  -9   2       81.25       77.03      4.14 o
  -6  -9   2       17.90       13.88      2.43 o
  -5  -9   2        0.01        1.12      1.72 o
  -4  -9   2       72.70       66.57      2.93 o
  -3  -9   2       52.85       52.99      2.65 o
  -2  -9   2       22.38       21.93      2.09 o
  -1  -9   2        6.99       10.10      1.88 o
   0  -9   2      205.20      188.72      5.74 o
   1  -9   2       48.33       48.50      2.85 o
   2  -9   2       18.35       28.22      3.15 o
   3  -9   2       22.13       23.30      6.57 o
   4  -9   2        0.00       -1.44      2.39 o
 -10  -8   2        4.38        6.24      3.51 o
  -9  -8   2       18.19       27.19      4.55 o
  -8  -8   2        0.59        3.25      2.73 o
  -7  -8   2       70.19       63.99      3.72 o
  -6  -8   2      266.60      246.97      6.74 o
  -5  -8   2      141.13      124.02      4.59 o
  -4  -8   2       16.29       21.52      1.92 o
  -3  -8   2       17.98       14.71      1.70 o
  -2  -8   2      562.03      535.04      8.60 o
  -1  -8   2        4.34        4.68      1.50 o
   0  -8   2      143.97      143.59      3.98 o
   1  -8   2      131.54      117.26      4.67 o
   2  -8   2        8.95       11.12      2.39 o
   3  -8   2        0.36        1.14      2.11 o
   4  -8   2       17.16       20.97      3.24 o
   5  -8   2        9.40       10.29      2.99 o
 -10  -7   2       21.02       22.76      3.51 o
  -9  -7   2       96.01       99.40      6.90 o
  -8  -7   2       14.26       11.28      3.90 o
  -7  -7   2      240.31      223.05      6.88 o
  -6  -7   2        0.64        0.50      1.65 o
  -5  -7   2        4.02        7.00      1.54 o
  -4  -7   2      136.11      128.75      3.50 o
  -3  -7   2       60.90       53.25      3.30 o
  -2  -7   2       49.80       47.53      2.28 o
  -1  -7   2      216.62      211.95      5.61 o
   0  -7   2       37.33       41.91      2.28 o
   1  -7   2       29.16       35.97      3.05 o
   2  -7   2       81.07       72.17      3.01 o
   3  -7   2        3.32        6.29      2.15 o
   4  -7   2       44.76       36.18      3.58 o
   5  -7   2       75.57       65.07      4.35 o
   6  -7   2        0.80       -2.53      2.53 o
 -10  -6   2        6.92       15.48      2.74 o
  -9  -6   2        3.30        5.55      2.54 o
  -8  -6   2      107.19      104.42      4.83 o
  -7  -6   2        0.17       -1.28      1.28 o
  -6  -6   2       38.99       44.05      2.05 o
  -5  -6   2       25.39       29.61      1.70 o
  -4  -6   2       64.54       72.25      2.14 o
  -3  -6   2       52.87       52.90      1.75 o
  -2  -6   2      291.33      302.95      5.25 o
  -1  -6   2        4.74        7.86      1.23 o
   0  -6   2       43.45       37.72      2.03 o
   1  -6   2        3.25        4.24      1.18 o
   2  -6   2       19.32       22.16      1.89 o
   3  -6   2       10.00        6.64      2.12 o
   4  -6   2       16.16       19.53      2.67 o
   5  -6   2        1.15        1.87      2.25 o
   6  -6   2        2.36        1.53      2.59 o
   7  -6   2       30.86       31.66      4.15 o
 -10  -5   2       51.21       56.71      7.81 o
  -9  -5   2        8.26        9.58      2.86 o
  -8  -5   2        6.90       12.37      2.34 o
  -7  -5   2       47.96       45.78      3.16 o
  -6  -5   2       51.97       44.66      2.03 o
  -5  -5   2       74.90       70.35      2.22 o
  -4  -5   2      128.89      141.16      2.84 o
  -3  -5   2       28.81       22.03      1.23 o
  -2  -5   2      435.82      515.78      6.07 o
  -1  -5   2      115.70       97.57      2.55 o
   0  -5   2      214.18      226.17      4.53 o
   1  -5   2      467.46      491.18      7.26 o
   2  -5   2      172.12      170.28      4.84 o
   3  -5   2      209.90      205.54      4.34 o
   4  -5   2      724.59      643.06     12.51 o
   5  -5   2      119.83      112.31      4.91 o
   6  -5   2       74.41       69.70      5.66 o
   7  -5   2        9.29        9.94      2.98 o
   8  -5   2        0.19       -1.06      2.63 o
 -10  -4   2        7.68       16.64      3.03 o
  -9  -4   2        0.49        2.86      2.73 o
  -8  -4   2        0.53        1.69      1.75 o
  -7  -4   2        3.42        5.17      1.50 o
  -6  -4   2       82.34       68.22      2.52 o
  -5  -4   2      404.56      381.78      5.33 o
  -4  -4   2       82.53       72.25      2.64 o
  -3  -4   2     1410.75     1516.68     15.22 o
  -2  -4   2        8.18        6.44      0.73 o
  -1  -4   2      569.57      645.26      8.24 o
   0  -4   2     3316.86     3754.22     40.24 o
   1  -4   2        7.55        7.08      0.99 o
   2  -4   2      126.19      112.14      2.30 o
   3  -4   2      223.29      245.35      3.85 o
   4  -4   2     1231.46     1218.81     15.96 o
   5  -4   2       62.04       53.82      2.71 o
   6  -4   2        2.00       -0.44      1.43 o
   7  -4   2        4.49        6.35      2.99 o
   8  -4   2       16.22       23.62      3.61 o
 -10  -3   2       45.69       48.45      4.23 o
  -9  -3   2        0.36        0.85      1.84 o
  -8  -3   2       16.71       20.46      5.33 o
  -7  -3   2       69.98       53.91      3.11 o
  -6  -3   2      112.86      113.86      3.41 o
  -5  -3   2      171.28      170.04      3.13 o
  -4  -3   2     1337.53     1482.38     15.07 o
  -3  -3   2     1003.05     1008.28     10.52 o
  -2  -3   2      490.67      529.58      6.50 o
  -1  -3   2     1302.84     1368.91     13.39 o
   0  -3   2      173.72      191.75      3.22 o
   1  -3   2      729.76      838.98      8.71 o
   2  -3   2      954.02      988.28     10.28 o
   3  -3   2      165.96      163.57      2.88 o
   4  -3   2       32.02       34.46      2.05 o
   5  -3   2        2.81        2.72      1.34 o
   6  -3   2       77.41       82.18      3.32 o
   7  -3   2      352.67      333.35      7.09 o
   8  -3   2       37.21       48.18      3.26 o
   9  -3   2       48.15       53.67      5.79 o
 -10  -2   2       20.70       23.38      3.35 o
  -9  -2   2       44.89       43.07      8.20 o
  -8  -2   2        1.10        0.59      1.45 o
  -7  -2   2      119.77      115.27      3.70 o
  -6  -2   2      269.41      219.20      4.85 o
  -5  -2   2        7.70        6.93      1.23 o
  -4  -2   2      940.42     1014.16     15.59 o
  -3  -2   2      970.60     1045.23     10.72 o
  -2  -2   2      167.98      179.57      3.53 o
  -1  -2   2     1859.41     1875.85     17.79 o
   0  -2   2     5141.21     5748.29     59.77 o
   1  -2   2     1625.65     1748.94     16.73 o
   2  -2   2      317.92      332.75      4.06 o
   3  -2   2       21.70       17.98      1.04 o
   4  -2   2      244.49      227.02      4.46 o
   5  -2   2       10.89       13.57      1.64 o
   6  -2   2      495.62      464.25      8.04 o
   7  -2   2       79.38       73.58      3.26 o
   8  -2   2       90.43       82.81      3.75 o
   9  -2   2        6.49       14.18      2.67 o
  10  -2   2        8.08        7.55      3.25 o
 -10  -1   2       11.18        9.24      3.77 o
  -9  -1   2        0.85        3.12      1.93 o
  -8  -1   2       55.06       59.71      3.18 o
  -7  -1   2       56.80       55.71      2.94 o
  -6  -1   2        9.68       10.61      1.60 o
  -5  -1   2       28.68       26.25      1.82 o
  -4  -1   2      263.56      235.27      4.42 o
  -3  -1   2      155.47      190.62      2.78 o
  -2  -1   2      149.39      178.66      2.51 o
  -1  -1   2     3537.54     3681.87     61.84 o
   0  -1   2     2020.81     2184.22     20.39 o
   1  -1   2    11515.94    12801.19    116.56 o
   2  -1   2     1303.55     1472.44     14.24 o
   3  -1   2       16.83       20.11      1.04 o
   4  -1   2      212.79      225.52      4.25 o
   5  -1   2      158.67      151.92      3.70 o
   6  -1   2      482.70      436.43      7.46 o
   7  -1   2        0.05        1.17      1.29 o
   8  -1   2       49.51       52.88      3.94 o
   9  -1   2       20.85       24.85      3.97 o
  10  -1   2       50.53       59.48      5.85 o
 -10   0   2       14.23       13.14      4.55 o
  -9   0   2        0.24        0.78      1.63 o
  -8   0   2        0.01        0.10      1.40 o
  -7   0   2      355.85      343.42      8.21 o
  -6   0   2       92.86       83.25      3.13 o
  -5   0   2       10.17       10.50      1.87 o
  -4   0   2      432.62      490.90      9.38 o
  -3   0   2      333.10      361.41      6.95 o
  -2   0   2        3.03        6.82      0.77 o
  -1   0   2     1747.15     1805.10     17.01 o
   0   0   2     1686.73     1774.31     18.83 o
   1   0   2      147.07      171.56      2.09 o
   2   0   2       28.72       32.70      1.05 o
   3   0   2      188.11      204.60      2.78 o
   4   0   2        0.35       -0.67      0.91 o
   5   0   2      106.46      117.24      3.06 o
   6   0   2      234.31      239.81      5.44 o
   7   0   2       46.14       44.46      2.59 o
   8   0   2        4.82        5.38      2.24 o
   9   0   2       45.90       44.82      4.04 o
  10   0   2       18.63       17.69      3.08 o
  -9   1   2        0.32        2.11      1.62 o
  -8   1   2       14.76       14.39      2.13 o
  -7   1   2       17.30       18.62      2.56 o
  -6   1   2      121.62      119.90      3.90 o
  -5   1   2       32.10       34.57      2.16 o
  -4   1   2      345.13      393.25      6.50 o
  -3   1   2      517.53      531.85      7.62 o
  -2   1   2       35.56       22.53      1.20 o
  -1   1   2      273.74      307.46      4.30 o
   0   1   2     1754.59     1868.18     17.50 o
   1   1   2     1664.42     1785.55     16.79 o
   2   1   2     3684.91     4172.20     48.26 o
   3   1   2      448.48      521.28      5.62 o
   4   1   2       52.24       63.61      1.51 o
   5   1   2       13.05       21.75      1.16 o
   6   1   2      140.89      133.60      3.48 o
   7   1   2      460.14      426.97      7.46 o
   8   1   2        2.88        1.99      1.79 o
   9   1   2        1.74        2.78      2.06 o
  10   1   2        1.12        5.53      2.15 o
  -9   2   2        5.19        9.86      2.60 o
  -8   2   2        0.94       -0.22      1.51 o
  -7   2   2       17.99       19.68      2.25 o
  -6   2   2       23.90       23.84      2.83 o
  -5   2   2       57.69       61.41      3.19 o
  -4   2   2      352.84      368.46      6.37 o
  -3   2   2      215.71      252.57      4.65 o
  -2   2   2       63.51       81.87      2.20 o
  -1   2   2      397.62      457.99      5.03 o
   0   2   2     2230.23     2431.76     22.69 o
   1   2   2     9589.71    10382.01     94.57 o
   2   2   2       96.21      108.04      2.77 o
   3   2   2      217.11      235.70      3.73 o
   4   2   2      805.44      921.60     11.54 o
   5   2   2       12.31       11.48      1.13 o
   6   2   2       54.46       53.05      3.13 o
   7   2   2       18.95       19.13      2.48 o
   8   2   2        0.25        2.47      1.75 o
   9   2   2       71.05       66.94      4.19 o
  10   2   2       75.04       85.87      5.01 o
  -8   3   2        5.25        5.54      1.89 o
  -7   3   2       53.46       52.32      3.52 o
  -6   3   2      230.27      224.18      7.27 o
  -5   3   2      212.16      187.39      4.71 o
  -4   3   2      145.10      136.51      4.29 o
  -3   3   2      142.47      119.47      3.12 o
  -2   3   2      103.80       87.04      2.41 o
  -1   3   2      105.88       90.94      1.74 o
   0   3   2      881.27      980.01     11.72 o
   1   3   2       33.74       33.79      0.98 o
   2   3   2     1158.89     1260.53     12.26 o
   3   3   2       21.58       23.15      1.30 o
   4   3   2      443.68      487.48      6.85 o
   5   3   2     1371.05     1491.75     17.92 o
   6   3   2       79.04       76.43      2.76 o
   7   3   2       65.18       55.36      3.50 o
   8   3   2      165.53      154.03      5.75 o
   9   3   2        2.69        4.85      2.16 o
  10   3   2       11.47       12.78      3.97 o
  11   3   2       48.64       46.86      6.77 o
  -8   4   2        3.83        5.46      2.08 o
  -7   4   2        0.01        4.28      1.60 o
  -6   4   2       64.76       58.53      6.23 o
  -5   4   2      233.71      214.87      5.26 o
  -4   4   2        2.18        0.91      1.09 o
  -3   4   2      206.83      200.90      6.71 o
  -2   4   2      122.27      115.32      2.92 o
  -1   4   2     1655.82     1883.57     18.55 o
   0   4   2       56.96       55.97      1.42 o
   1   4   2      295.39      269.52      3.48 o
   2   4   2      316.82      341.81      4.39 o
   3   4   2     1490.40     1682.51     16.42 o
   4   4   2      159.42      187.04      3.64 o
   5   4   2       45.17       44.82      1.95 o
   6   4   2      252.10      277.54      5.47 o
   7   4   2      261.25      265.95      5.29 o
   8   4   2       61.92       53.31      3.58 o
   9   4   2       23.99       23.44      2.98 o
  10   4   2       29.01       28.25      3.44 o
  11   4   2       60.83       55.24      4.76 o
  -7   5   2        3.70        8.58      3.12 o
  -6   5   2        0.02       -2.29      2.29 o
  -5   5   2        9.70       11.27      1.80 o
  -4   5   2      104.05      101.57      3.87 o
  -3   5   2      100.02       93.55      3.03 o
  -2   5   2      180.67      176.59      5.57 o
  -1   5   2      465.41      512.83      6.23 o
   0   5   2      130.62      133.57      2.40 o
   1   5   2       20.56       21.91      1.03 o
   2   5   2        0.87        0.20      0.51 o
   3   5   2        0.81       -0.06      0.55 o
   4   5   2        9.62        7.91      0.84 o
   5   5   2      364.39      366.53      6.11 o
   6   5   2      615.01      603.59      9.46 o
   7   5   2       68.94       57.38      3.56 o
   8   5   2       99.69       88.80      5.66 o
   9   5   2       15.19       14.73      2.53 o
  10   5   2        1.09        4.31      2.13 o
  11   5   2        2.55        4.63      3.32 o
  -6   6   2       22.17       24.40      6.44 o
  -5   6   2       15.73       18.45      3.04 o
  -4   6   2       94.79       86.91      4.35 o
  -3   6   2        0.05       -0.22      1.70 o
  -2   6   2      296.52      280.34      7.03 o
  -1   6   2       44.70       48.22      1.69 o
   0   6   2       93.74       72.47      1.92 o
   1   6   2      268.15      266.84      3.86 o
   2   6   2        0.99        4.93      0.75 o
   3   6   2      585.00      539.70      8.37 o
   4   6   2      591.26      629.91      7.38 o
   5   6   2      279.15      262.09      5.84 o
   6   6   2      220.74      218.23      5.99 o
   7   6   2       33.03       37.28      2.62 o
   8   6   2        7.03        6.45      1.80 o
   9   6   2        3.10        7.28      2.33 o
  10   6   2       90.93       76.43      4.69 o
  11   6   2       11.84       14.73      3.16 o
  -6   7   2        3.48        1.30      2.94 o
  -5   7   2        0.39        1.68      2.52 o
  -4   7   2       10.90       16.80      2.83 o
  -3   7   2       77.26       59.67      6.18 o
  -2   7   2        6.59        5.44      1.93 o
  -1   7   2        8.07        9.01      1.42 o
   0   7   2      203.58      197.60      4.62 o
   1   7   2       77.77       81.54      3.37 o
   2   7   2      148.48      133.58      3.78 o
   3   7   2      909.96      908.06     35.71 o
   4   7   2        1.24        3.42      0.89 o
   5   7   2       50.63       53.72      2.32 o
   6   7   2       12.60       14.20      1.59 o
   7   7   2        9.11        9.86      1.64 o
   8   7   2       81.10       85.25      3.35 o
   9   7   2        0.46        0.64      1.81 o
  10   7   2       17.65       22.88      3.26 o
  11   7   2        4.86        5.72      3.77 o
  -5   8   2        1.07        0.95      4.49 o
  -4   8   2       23.57       31.04      3.49 o
  -3   8   2       50.16       52.78      7.22 o
  -2   8   2       34.53       40.03      5.14 o
  -1   8   2       57.24       53.42      4.94 o
   0   8   2       36.91       36.41      2.27 o
   1   8   2        7.44        8.17      1.44 o
   2   8   2       73.67       73.32      2.72 o
   3   8   2        7.32       11.32      1.41 o
   4   8   2        5.92        7.41      1.79 o
   5   8   2      450.70      397.68      8.61 o
   6   8   2       34.81       29.29      2.71 o
   7   8   2      152.08      150.95      5.11 o
   8   8   2      173.08      182.72      6.21 o
   9   8   2        0.01        4.83      1.87 o
  10   8   2       10.22       10.95      2.59 o
  11   8   2       64.81       77.15      7.42 o
  -4   9   2        2.12        5.42      2.76 o
  -3   9   2        0.02       -0.39      2.12 o
  -2   9   2        2.78        3.35      2.13 o
  -1   9   2       25.65       28.36      7.35 o
   0   9   2       15.66       16.68      2.26 o
   1   9   2      446.39      414.55      7.30 o
   2   9   2        4.42        4.97      1.43 o
   3   9   2       26.74       25.28      1.98 o
   4   9   2      597.93      565.23     11.38 o
   5   9   2       20.33       23.55      2.53 o
   6   9   2       50.45       43.49      4.29 o
   7   9   2        9.60        7.44      2.67 o
   8   9   2        8.80        9.63      2.24 o
   9   9   2        0.02        3.64      2.02 o
  10   9   2       22.69       27.06      5.07 o
  -3  10   2        0.10        2.45      2.56 o
  -2  10   2       12.73       19.63      3.12 o
  -1  10   2       13.20       20.39      4.23 o
   0  10   2        0.54        5.68      2.28 o
   1  10   2        6.65        7.71      1.67 o
   2  10   2        2.01        1.69      1.45 o
   3  10   2       54.39       50.96      3.58 o
   4  10   2       74.53       70.02      3.86 o
   5  10   2       43.47       35.65      3.71 o
   6  10   2        0.35        1.58      1.78 o
   7  10   2        2.98        6.18      2.21 o
   8  10   2      121.36      127.62      5.33 o
   9  10   2       14.56       19.91      2.94 o
  10  10   2       77.50       72.99      7.16 o
  -2  11   2        2.64        5.98      3.51 o
  -1  11   2        1.06        6.84      2.39 o
   0  11   2        0.00        1.84      1.88 o
   1  11   2       14.30       17.36      2.44 o
   2  11   2        6.88        8.22      1.99 o
   3  11   2        0.21        1.90      1.88 o
   4  11   2        8.66        7.09      2.18 o
   5  11   2        0.19        1.95      2.54 o
   6  11   2       39.72       36.39      3.49 o
   7  11   2        4.01        4.74      2.16 o
   8  11   2        5.03        8.46      2.48 o
   9  11   2        4.17        5.01      2.53 o
   0  12   2        1.92        8.52      2.43 o
   1  12   2        1.46        7.55      2.99 o
   2  12   2       13.14       18.19      4.36 o
   3  12   2       11.60       18.89      2.98 o
   4  12   2        1.60        1.97      2.16 o
   5  12   2        8.00        6.25      2.37 o
   6  12   2       21.46       25.47      3.22 o
   7  12   2       31.45       31.71      3.63 o
   8  12   2        6.43        5.92      4.42 o
   2  13   2        2.19        0.91      3.77 o
   3  13   2        1.18       -2.02      5.33 o
   4  13   2       10.10       11.62      3.19 o
   5  13   2       27.43       22.57      3.50 o
  -5 -12   3        0.00        5.33      3.38 o
  -4 -12   3        2.64        3.99      2.56 o
  -3 -12   3        0.03        3.81      2.51 o
  -2 -12   3       12.00       21.28      3.42 o
  -1 -12   3        7.89        8.49      2.33 o
   0 -12   3        1.35       -1.35      6.51 o
  -7 -11   3        0.06        4.42      4.03 o
  -6 -11   3       25.18       26.20      4.23 o
  -5 -11   3        1.54        5.06      2.21 o
  -4 -11   3      138.27      123.72      4.91 o
  -3 -11   3      104.77      104.34      4.00 o
  -2 -11   3       54.89       54.89      5.77 o
  -1 -11   3       21.56       21.95      2.53 o
   0 -11   3       23.64       21.51      2.95 o
   1 -11   3        0.87        2.16      7.48 o
   2 -11   3       15.13       15.09      4.81 o
  -8 -10   3        0.03        2.99      3.90 o
  -7 -10   3       43.96       45.68      3.90 o
  -6 -10   3        1.00        4.20      4.03 o
  -5 -10   3        4.00        5.97      2.14 o
  -4 -10   3       28.92       31.22      2.55 o
  -3 -10   3       63.58       65.47      3.13 o
  -2 -10   3       43.23       42.87      2.90 o
  -1 -10   3        1.25       -0.41      1.64 o
   0 -10   3        0.32        0.54      2.45 o
   1 -10   3       14.05        9.49      3.19 o
   2 -10   3        3.49        4.64      2.44 o
   3 -10   3        6.55       12.63      5.59 o
  -7  -9   3       37.47       39.69      3.50 o
  -6  -9   3        7.37        4.10      2.06 o
  -5  -9   3       86.95       83.09      3.37 o
  -4  -9   3       12.58        8.76      1.69 o
  -3  -9   3       11.10       14.23      1.89 o
  -2  -9   3       34.58       37.83      2.58 o
  -1  -9   3        9.38        4.77      1.64 o
   0  -9   3       62.75       61.93      3.63 o
   1  -9   3       25.46       33.78      3.27 o
   2  -9   3      103.45       89.66      4.72 o
   3  -9   3       21.07       20.19      5.66 o
   4  -9   3        5.00        8.63      2.94 o
  -8  -8   3        5.37        3.12      2.73 o
  -7  -8   3       13.79       13.97      2.48 o
  -6  -8   3       45.00       41.21      3.36 o
  -5  -8   3      197.11      200.69      4.83 o
  -4  -8   3      172.70      168.55      7.28 o
  -3  -8   3      176.35      178.02      6.43 o
  -2  -8   3      116.09      112.96      3.53 o
  -1  -8   3       51.99       44.46      2.49 o
   0  -8   3      250.82      226.47      5.15 o
   1  -8   3       63.30       54.60      3.05 o
   2  -8   3       12.43       12.35      2.02 o
   3  -8   3       13.54       18.49      5.20 o
   4  -8   3        0.00        2.73      2.39 o
   5  -8   3       25.11       26.48      3.72 o
 -10  -7   3        0.04       -3.38      3.38 o
  -8  -7   3        0.12        5.46      2.73 o
  -7  -7   3       25.21       32.12      2.99 o
  -6  -7   3      111.31      116.93      3.67 o
  -5  -7   3      443.90      411.49     10.05 o
  -4  -7   3       27.52       23.21      1.97 o
  -3  -7   3      373.68      342.31      6.80 o
  -2  -7   3       41.24       35.29      2.20 o
  -1  -7   3      220.38      192.16      5.86 o
   0  -7   3       88.12       78.35      3.21 o
   1  -7   3        7.33       10.01      1.68 o
   2  -7   3       12.42       11.32      1.82 o
   3  -7   3      382.82      324.43      8.36 o
   4  -7   3        0.34       -1.68      2.06 o
   5  -7   3        7.46        9.36      2.85 o
   6  -7   3        0.04       -2.57      2.57 o
 -10  -6   3        4.72       10.67      4.03 o
  -9  -6   3       15.90       17.03      2.76 o
  -8  -6   3      106.70      106.78      4.87 o
  -7  -6   3       51.86       45.42      3.22 o
  -6  -6   3        0.76        0.07      1.09 o
  -5  -6   3      301.18      295.55      4.84 o
  -4  -6   3      184.01      192.31      4.64 o
  -3  -6   3        1.74        2.54      1.19 o
  -2  -6   3      383.89      375.17      6.15 o
  -1  -6   3        1.13        1.81      1.07 o
   0  -6   3      559.45      527.45     15.94 o
   1  -6   3       25.93       25.11      1.87 o
   2  -6   3        6.65        8.99      1.93 o
   3  -6   3      249.78      218.98      4.85 o
   4  -6   3        0.77        0.87      2.34 o
   5  -6   3       64.89       56.57      4.06 o
   6  -6   3      125.42      121.10      5.85 o
   7  -6   3        0.03       -0.83      4.23 o
 -10  -5   3       36.31       45.28      5.98 o
  -9  -5   3       19.01       26.17      3.13 o
  -8  -5   3        1.15        1.62      1.74 o
  -7  -5   3       34.83       37.52      2.53 o
  -6  -5   3        0.92        0.49      1.07 o
  -5  -5   3       24.61       23.10      1.62 o
  -4  -5   3      110.87      107.50      2.58 o
  -3  -5   3      204.41      192.65      3.29 o
  -2  -5   3       99.65      121.93      2.38 o
  -1  -5   3      156.96      159.99      3.89 o
   0  -5   3        7.59        8.39      1.23 o
   1  -5   3      168.03      173.24      3.71 o
   2  -5   3       82.94       88.86      2.97 o
   3  -5   3      818.08      780.38     10.68 o
   4  -5   3       14.07       18.35      2.53 o
   5  -5   3       77.02       63.67      4.36 o
   6  -5   3       29.27       34.41      3.61 o
   7  -5   3       31.59       34.46      8.39 o
   8  -5   3       20.05       27.88      7.42 o
 -10  -4   3        0.75        2.34      3.51 o
  -9  -4   3        8.50        6.94      2.25 o
  -8  -4   3       13.52       13.37      2.39 o
  -7  -4   3       27.27       24.94      2.23 o
  -6  -4   3      415.98      383.68      6.95 o
  -5  -4   3       63.21       56.58      2.06 o
  -4  -4   3       48.57       41.89      1.70 o
  -3  -4   3      404.72      388.27      5.08 o
  -2  -4   3      200.22      211.21      3.19 o
  -1  -4   3      473.53      558.66      8.17 o
   0  -4   3       63.04       60.79      3.92 o
   1  -4   3      469.02      532.72      7.37 o
   2  -4   3      705.27      750.62      9.84 o
   3  -4   3      895.79      907.79     10.08 o
   4  -4   3       50.69       48.96      2.01 o
   5  -4   3       39.23       43.08      2.54 o
   6  -4   3      103.85       95.94      4.72 o
   7  -4   3       48.23       47.02      7.55 o
   8  -4   3       25.34       30.32      6.90 o
  -9  -3   3        7.23       12.10      3.25 o
  -8  -3   3       30.05       33.07      2.65 o
  -7  -3   3      117.98      104.76      3.63 o
  -6  -3   3      206.75      196.66      4.66 o
  -5  -3   3      209.56      202.51      7.02 o
  -4  -3   3       16.76       18.51      1.31 o
  -3  -3   3      106.06      131.52      3.00 o
  -2  -3   3      558.57      573.85      6.46 o
  -1  -3   3       55.11       40.49      1.21 o
   0  -3   3        4.03        3.85      0.81 o
   1  -3   3     2629.79     2953.68     31.96 o
   2  -3   3      502.96      576.08      6.60 o
   3  -3   3      328.89      321.69      4.45 o
   4  -3   3      550.39      555.03      6.90 o
   5  -3   3       50.86       54.20      2.63 o
   6  -3   3        7.48       10.83      1.75 o
   7  -3   3       61.96       62.57      3.19 o
   8  -3   3        1.13        2.60      2.14 o
   9  -3   3       11.10       18.34      5.33 o
 -10  -2   3        9.55       10.67      3.90 o
  -9  -2   3       21.81       23.49      4.88 o
  -8  -2   3        0.01        0.70      1.40 o
  -7  -2   3      194.65      171.06      4.64 o
  -6  -2   3       15.19       11.42      1.70 o
  -5  -2   3        2.74        3.71      1.16 o
  -4  -2   3      420.93      417.03      5.38 o
  -3  -2   3     1318.20     1378.15     13.91 o
  -2  -2   3       61.93       71.88      1.92 o
  -1  -2   3      526.92      528.11      5.76 o
   0  -2   3      266.56      298.90      3.61 o
   1  -2   3       32.92       40.89      1.24 o
   2  -2   3      370.62      415.15      4.94 o
   3  -2   3      888.03      943.14     10.01 o
   4  -2   3      516.70      499.65      6.14 o
   5  -2   3       36.74       40.56      2.27 o
   6  -2   3      283.52      256.56      5.55 o
   7  -2   3        8.30        8.73      1.75 o
   8  -2   3        0.01        3.04      1.64 o
   9  -2   3        5.50        7.66      2.53 o
  10  -2   3        4.17        9.24      3.12 o
 -10  -1   3        4.59        3.77      3.51 o
  -9  -1   3       30.26       41.21      8.85 o
  -8  -1   3       75.20       66.03      3.91 o
  -7  -1   3       40.80       34.00      3.14 o
  -6  -1   3       16.22       16.73      1.89 o
  -5  -1   3       23.59       28.19      1.94 o
  -4  -1   3       23.32       37.40      1.90 o
  -3  -1   3      151.76      147.76      2.53 o
  -2  -1   3      499.85      515.89      5.75 o
  -1  -1   3        9.69       17.32      0.78 o
   0  -1   3     3458.03     3670.75     38.53 o
   1  -1   3       44.52       43.05      1.18 o
   2  -1   3      687.79      764.32      7.96 o
   3  -1   3      176.70      176.81      2.76 o
   4  -1   3      159.38      186.71      3.06 o
   5  -1   3       93.89       89.06      2.18 o
   6  -1   3      114.37      102.36      3.40 o
   7  -1   3        5.30       10.05      1.65 o
   8  -1   3        6.23        8.11      2.37 o
   9  -1   3      176.92      159.91      6.61 o
  10  -1   3        4.68        6.87      2.52 o
  -9   0   3       19.44       23.39      2.53 o
  -8   0   3        0.50        0.58      1.48 o
  -7   0   3      108.44       95.80      4.33 o
  -6   0   3       51.08       57.34      2.77 o
  -5   0   3      153.13      150.09      4.04 o
  -4   0   3      309.22      305.85      5.47 o
  -3   0   3      259.11      251.01      6.45 o
  -2   0   3        2.16        0.56      0.50 o
  -1   0   3     2022.26     2054.81     19.43 o
   0   0   3     3037.98     3238.89     34.05 o
   1   0   3     1093.39     1276.23     12.30 o
   2   0   3      749.01      791.52      8.04 o
   3   0   3     1221.39     1369.67     13.51 o
   4   0   3        8.64        7.73      0.80 o
   5   0   3      136.16      127.82      2.48 o
   6   0   3       11.16       16.06      1.72 o
   7   0   3       96.95       83.90      3.25 o
   8   0   3        1.55        0.33      1.84 o
   9   0   3       23.62       27.63      3.35 o
  10   0   3       11.94       12.10      3.97 o
  -9   1   3        8.71       17.73      2.86 o
  -8   1   3        0.46        3.14      1.91 o
  -7   1   3       24.93       27.75      2.51 o
  -6   1   3       15.13       20.38      5.51 o
  -5   1   3        8.96       11.62      1.97 o
  -4   1   3      904.86      932.18     12.63 o
  -3   1   3      232.35      271.93      6.90 o
  -2   1   3       66.81       46.76      1.70 o
  -1   1   3       96.66       96.72      2.10 o
   0   1   3     4997.90     5369.53     49.26 o
   1   1   3       39.00       54.60      2.25 o
   2   1   3    10463.63    11793.65    133.78 o
   3   1   3       28.88       21.83      1.05 o
   4   1   3        7.37        6.26      0.67 o
   5   1   3      113.27      101.18      2.13 o
   6   1   3      610.57      601.09      9.48 o
   7   1   3      344.82      317.37     10.99 o
   8   1   3        3.45        4.21      1.98 o
   9   1   3      150.56      143.11      5.98 o
  10   1   3       65.00       65.20      4.94 o
  -9   2   3        5.99       13.02      3.04 o
  -8   2   3        0.00        1.10      1.83 o
  -7   2   3       45.80       47.98      3.80 o
  -6   2   3        0.51        0.97      1.32 o
  -5   2   3      333.19      311.24      6.27 o
  -4   2   3        2.24        2.13      1.25 o
  -3   2   3     1286.32     1451.02     17.93 o
  -2   2   3      264.77      279.44      7.03 o
  -1   2   3      840.11      925.07      9.41 o
   0   2   3     2005.11     2069.78     19.60 o
   1   2   3        0.03        0.86      0.37 o
   2   2   3      381.93      422.73      5.55 o
   3   2   3     2978.61     3228.67     35.24 o
   4   2   3      830.11      888.79     13.57 o
   5   2   3      220.83      211.22      3.21 o
   6   2   3       29.44       27.77      1.39 o
   7   2   3      215.35      225.09      6.71 o
   8   2   3        0.27        1.43      2.67 o
   9   2   3        4.46        3.63      2.11 o
  10   2   3       14.37       14.52      2.78 o
  -8   3   3        0.05        2.12      1.85 o
  -7   3   3       28.18       28.32      3.27 o
  -6   3   3       28.10       24.27      2.33 o
  -5   3   3        5.13        5.29      1.43 o
  -4   3   3        0.01       -0.35      1.04 o
  -3   3   3      413.32      408.52      8.00 o
  -2   3   3      528.44      566.32      8.13 o
  -1   3   3     1065.86     1266.71     12.72 o
   0   3   3     2690.81     2940.19     27.61 o
   1   3   3       75.33       69.73      1.43 o
   2   3   3     3744.38     4100.98     40.18 o
   3   3   3     2069.46     2309.37     25.75 o
   4   3   3      553.78      574.18      7.80 o
   5   3   3       60.87       47.26      1.97 o
   6   3   3        0.52        2.08      1.03 o
   7   3   3      121.24      110.81      4.69 o
   8   3   3       57.51       63.78      3.90 o
   9   3   3       38.07       39.43      3.67 o
  10   3   3        0.24        2.70      2.09 o
  11   3   3       19.46       24.14      3.46 o
  -8   4   3       13.33       17.10      2.66 o
  -7   4   3        1.48        2.54      1.74 o
  -6   4   3        8.06       12.65      2.02 o
  -5   4   3        0.59       -0.13      1.32 o
  -4   4   3       64.12       55.51      2.61 o
  -3   4   3       28.06       25.43      1.86 o
  -2   4   3        3.70        4.50      1.05 o
  -1   4   3       12.07       18.45      1.06 o
   0   4   3        1.77        1.01      0.59 o
   1   4   3      198.38      187.53      2.79 o
   2   4   3      191.67      197.56      2.82 o
   3   4   3      730.93      853.23     17.32 o
   4   4   3       24.86       30.98      2.27 o
   5   4   3      717.55      740.51     10.02 o
   6   4   3       49.49       47.93      2.99 o
   7   4   3       31.04       34.80      2.16 o
   8   4   3       58.77       57.87      3.68 o
   9   4   3        3.39        2.39      1.94 o
  10   4   3       93.46       84.08      5.40 o
  11   4   3       72.44       76.50      5.05 o
  -7   5   3        2.55        4.71      3.03 o
  -6   5   3       23.27       25.04      2.51 o
  -5   5   3        8.55        6.39      2.03 o
  -4   5   3        3.18        6.50      1.47 o
  -3   5   3       14.21       10.72      1.49 o
  -2   5   3       78.45       70.82      2.53 o
  -1   5   3       15.31       18.93      1.17 o
   0   5   3        3.32        2.85      0.68 o
   1   5   3       82.79       77.27      1.77 o
   2   5   3       17.68       19.22      1.01 o
   3   5   3        0.71        0.20      0.55 o
   4   5   3     1997.66     2100.14     85.46 o
   5   5   3      745.74      764.73     10.48 o
   6   5   3        2.13        2.08      1.08 o
   7   5   3       16.41       15.28      1.73 o
   8   5   3        2.83        0.61      1.23 o
   9   5   3       71.32       59.25      4.00 o
  10   5   3       37.09       41.41      5.20 o
  11   5   3        8.64        8.93      2.90 o
  -6   6   3        1.65        9.02      5.98 o
  -5   6   3        3.62        3.99      2.47 o
  -4   6   3       43.32       46.79      3.77 o
  -3   6   3      183.22      166.69      7.74 o
  -2   6   3       20.93       21.41      2.13 o
  -1   6   3       12.30       14.35      1.28 o
   0   6   3      209.19      203.06      3.44 o
   1   6   3      552.71      575.14      6.88 o
   2   6   3       60.65       73.49      2.54 o
   3   6   3       46.26       41.40      1.55 o
   4   6   3       50.48       55.47      1.71 o
   5   6   3       46.56       44.30      2.96 o
   6   6   3       20.47       23.90      1.86 o
   7   6   3        2.28        2.71      1.24 o
   8   6   3       75.83       79.48      5.89 o
   9   6   3      223.52      208.16     10.02 o
  10   6   3       88.66       79.62      7.81 o
  11   6   3        1.09        4.13      2.80 o
  -6   7   3        8.99        9.37      4.81 o
  -5   7   3       23.78       29.95      3.77 o
  -4   7   3        0.18        2.68      2.16 o
  -3   7   3       53.69       53.90      3.91 o
  -2   7   3      159.54      150.80      5.38 o
  -1   7   3        3.56        3.85      1.26 o
   0   7   3      191.48      180.90      4.02 o
   1   7   3       91.73       81.14      3.23 o
   2   7   3       85.91       80.10      2.59 o
   3   7   3       11.62       12.88      1.15 o
   4   7   3       54.25       47.88      2.82 o
   5   7   3        9.65       13.81      1.72 o
   6   7   3      116.75       99.55      4.60 o
   7   7   3       51.88       49.02      2.50 o
   8   7   3      265.66      245.03      5.62 o
   9   7   3        1.40        2.47      1.87 o
  10   7   3        0.93        2.14      2.93 o
  11   7   3       11.20       14.49      3.00 o
  -5   8   3        0.87        1.75      2.90 o
  -4   8   3       10.34       11.99      2.85 o
  -3   8   3       27.28       24.11      6.57 o
  -2   8   3       66.39       53.15      5.27 o
  -1   8   3       20.50       23.00      2.62 o
   0   8   3      202.70      195.61      4.51 o
   1   8   3       61.72       51.14      2.42 o
   2   8   3      519.75      493.02      7.79 o
   3   8   3       22.50       22.64      2.27 o
   4   8   3       88.84       74.69      3.49 o
   5   8   3       83.56       76.37      3.52 o
   6   8   3      304.91      286.33      7.13 o
   7   8   3       27.06       33.69      2.70 o
   8   8   3        0.54        3.47      1.54 o
   9   8   3        1.46        4.91      1.62 o
  10   8   3       82.64       87.56      5.01 o
  11   8   3       98.09      110.07      8.46 o
  -4   9   3       10.51       10.14      2.96 o
  -3   9   3        0.50        3.24      3.58 o
  -2   9   3       18.77       21.10      2.98 o
  -1   9   3       55.69       58.66      3.68 o
   0   9   3      215.10      202.38      5.61 o
   1   9   3       65.29       63.73      2.84 o
   2   9   3      375.76      343.30      6.36 o
   3   9   3       12.60       10.51      1.68 o
   4   9   3      409.85      369.40     10.34 o
   5   9   3       18.71       22.63      4.49 o
   6   9   3        4.71        2.36      1.63 o
   7   9   3       46.22       45.55      5.01 o
   8   9   3       23.31       29.72      2.94 o
   9   9   3        5.43        7.49      2.12 o
  10   9   3       22.48       27.32      4.94 o
  -3  10   3       21.71       26.51      5.79 o
  -2  10   3      123.11      127.53      8.33 o
  -1  10   3        0.78        2.23      4.29 o
   0  10   3       34.52       28.29      5.53 o
   1  10   3        2.57        1.66      1.53 o
   2  10   3        6.21        6.64      2.21 o
   3  10   3      190.15      177.55      5.87 o
   4  10   3      101.39       81.94      4.09 o
   5  10   3        0.00        3.48      1.87 o
   6  10   3        4.22        4.94      1.88 o
   7  10   3        3.47       12.55      2.29 o
   8  10   3        1.00        7.26      2.29 o
   9  10   3       18.46       21.81      2.99 o
  10  10   3        0.68        4.68      3.51 o
  -1  11   3       95.85      107.20      7.03 o
   0  11   3        3.25        5.07      2.12 o
   1  11   3        4.15        5.25      2.41 o
   2  11   3        3.13        1.39      2.02 o
   3  11   3       11.21       11.22      2.43 o
   4  11   3       33.28       28.29      2.99 o
   5  11   3       14.48        9.31      2.33 o
   6  11   3       17.98       22.15      4.36 o
   7  11   3       37.48       36.82      5.72 o
   8  11   3       10.30       15.60      2.71 o
   9  11   3       22.87       19.93      3.06 o
  10  11   3       27.53       32.40      5.07 o
   0  12   3       42.29       43.33      8.26 o
   2  12   3        0.03        4.94      2.39 o
   3  12   3       11.06       17.44      2.94 o
   4  12   3        0.85        2.89      2.16 o
   5  12   3       15.56       15.94      2.90 o
   6  12   3       12.00       15.50      6.90 o
   7  12   3       12.71       12.65      2.85 o
   8  12   3        0.54        2.31      2.29 o
   3  13   3       17.42       19.65      4.42 o
   4  13   3       51.50       48.92      4.41 o
   5  13   3        3.65        1.91      2.46 o
  -3 -12   4        4.85        3.73      3.25 o
  -2 -12   4        1.99        4.32      2.27 o
  -1 -12   4       61.32       78.71      6.77 o
   0 -12   4        5.63        2.65      2.93 o
  -6 -11   4        9.52       18.21      4.68 o
  -5 -11   4        0.01       -3.25      3.51 o
  -4 -11   4       18.60       30.24      6.96 o
  -3 -11   4       28.29       29.33      4.03 o
  -2 -11   4       70.23       62.05      4.54 o
  -1 -11   4       18.11       23.87      3.36 o
   0 -11   4        3.50        6.12      2.11 o
   1 -11   4        7.37       10.00      2.83 o
  -8 -10   4       21.04       33.44      5.46 o
  -7 -10   4       11.33       13.79      4.55 o
  -6 -10   4       45.88       45.93      5.98 o
  -5 -10   4        3.74        2.71      3.84 o
  -4 -10   4       15.72       24.60      3.22 o
  -3 -10   4       98.26       89.23      5.64 o
  -2 -10   4        5.72        9.37      1.98 o
  -1 -10   4        0.93        4.52      2.66 o
   0 -10   4       38.99       41.20      4.33 o
   1 -10   4       18.44       23.62      3.36 o
   2 -10   4       36.52       32.19      3.63 o
   3 -10   4        2.05        3.72      2.68 o
  -7  -9   4        7.00        6.24      3.90 o
  -6  -9   4        9.22        9.89      3.77 o
  -5  -9   4       34.56       34.33      2.64 o
  -4  -9   4        1.43        2.07      1.71 o
  -3  -9   4       77.16       81.12      3.33 o
  -2  -9   4      118.35      103.44      3.65 o
  -1  -9   4       46.37       43.22      2.80 o
   0  -9   4       19.38       25.84      3.82 o
   1  -9   4       64.94       64.15      3.23 o
   2  -9   4       23.28       32.48      3.45 o
   3  -9   4        0.47        1.50      2.28 o
   4  -9   4        6.01        9.73      3.22 o
  -7  -8   4        0.79        0.39      3.25 o
  -6  -8   4       79.00       88.90      4.37 o
  -5  -8   4       42.19       42.37      2.67 o
  -4  -8   4       56.09       57.29      2.82 o
  -3  -8   4       11.77       11.09      1.72 o
  -2  -8   4        0.11        1.42      1.27 o
  -1  -8   4       39.36       38.73      2.52 o
   0  -8   4      266.34      233.32      8.59 o
   1  -8   4      124.41      102.27      3.65 o
   2  -8   4      143.83      127.86      4.11 o
   3  -8   4        5.89        6.78      2.43 o
   4  -8   4        7.00        8.07      2.85 o
   5  -8   4        0.81       -1.73      2.61 o
  -6  -7   4       35.32       43.86      3.25 o
  -5  -7   4      258.48      255.42      5.46 o
  -4  -7   4      407.77      396.36      6.96 o
  -3  -7   4      210.15      200.56      6.88 o
  -2  -7   4      164.01      148.57      3.90 o
  -1  -7   4       66.21       55.87      2.59 o
   0  -7   4       10.69       14.23      1.82 o
   1  -7   4       12.43       19.93      1.97 o
   2  -7   4      179.87      173.92      4.53 o
   3  -7   4       54.41       57.19      3.81 o
   4  -7   4       20.88       21.81      3.17 o
   5  -7   4        8.64        9.94      3.71 o
   6  -7   4        2.51       -0.42      2.74 o
  -9  -6   4       42.99       49.57      5.72 o
  -8  -6   4        9.95       13.79      3.51 o
  -7  -6   4        5.63        6.68      2.15 o
  -6  -6   4        0.17        2.18      1.16 o
  -5  -6   4       64.07       66.37      2.37 o
  -4  -6   4      290.65      262.80     10.15 o
  -3  -6   4      139.53      144.43      4.32 o
  -2  -6   4      172.19      144.12      3.63 o
  -1  -6   4       35.74       48.66      2.29 o
   0  -6   4      154.24      147.07      4.83 o
   1  -6   4        6.62        9.79      1.49 o
   2  -6   4        4.26        3.03      2.23 o
   3  -6   4        2.44        1.63      1.48 o
   4  -6   4        4.80        4.56      2.20 o
   5  -6   4        6.71        7.45      2.70 o
   6  -6   4       90.10       91.14      5.06 o
   7  -6   4        6.32        7.94      3.15 o
  -9  -5   4       10.33       11.19      3.51 o
  -8  -5   4       17.15       17.04      3.90 o
  -7  -5   4      100.96       99.83      3.66 o
  -6  -5   4       86.44       85.53      2.93 o
  -5  -5   4       31.65       29.58      1.81 o
  -4  -5   4       42.72       41.14      1.84 o
  -3  -5   4       50.41       41.87      1.69 o
  -2  -5   4      372.14      411.86      5.40 o
  -1  -5   4      737.43      804.75      8.96 o
   0  -5   4      694.97      767.29     11.14 o
   1  -5   4      183.64      165.35      3.77 o
   2  -5   4       15.55       17.37      1.67 o
   3  -5   4      959.37      897.62     12.02 o
   4  -5   4       31.38       27.97      4.62 o
   5  -5   4      195.10      181.85      6.13 o
   6  -5   4        1.96        1.93      2.43 o
   7  -5   4        1.61        1.36      2.50 o
   8  -5   4       33.29       39.80      4.26 o
  -9  -4   4        9.95       15.09      3.90 o
  -8  -4   4       28.01       29.79      4.68 o
  -7  -4   4       55.20       53.62      2.87 o
  -6  -4   4       17.02       16.56      1.87 o
  -5  -4   4      209.75      207.61      3.87 o
  -4  -4   4      290.56      287.09      4.47 o
  -3  -4   4      482.87      516.49      6.42 o
  -2  -4   4      130.53      118.36      2.39 o
  -1  -4   4       62.54       52.16      1.51 o
   0  -4   4      414.07      472.99      6.78 o
   1  -4   4        0.23        0.34      0.64 o
   2  -4   4       48.21       47.08      2.48 o
   3  -4   4       82.48       84.29      4.14 o
   4  -4   4      799.54      779.04      9.27 o
   5  -4   4      106.33      105.04      5.59 o
   6  -4   4      200.50      184.17      6.24 o
   7  -4   4        0.75        2.63      2.31 o
   8  -4   4      152.35      150.89      6.30 o
  -9  -3   4        2.52        4.94      3.25 o
  -8  -3   4       10.86       16.02      2.12 o
  -7  -3   4       44.80       47.78      2.73 o
  -6  -3   4      310.30      290.07      6.00 o
  -5  -3   4       41.12       42.36      1.94 o
  -4  -3   4        8.30        5.57      1.02 o
  -3  -3   4       17.05       18.88      1.20 o
  -2  -3   4      609.52      640.37      7.24 o
  -1  -3   4       37.03       39.72      1.30 o
   0  -3   4        6.83       12.72      0.81 o
   1  -3   4       14.99       10.03      0.83 o
   2  -3   4      155.32      132.19      2.53 o
   3  -3   4      751.63      790.64      8.92 o
   4  -3   4        0.06       -0.26      0.92 o
   5  -3   4        3.77        5.76      1.55 o
   6  -3   4       36.06       36.91      2.95 o
   7  -3   4       36.41       38.71      2.77 o
   8  -3   4       24.73       28.11      3.01 o
   9  -3   4        2.30        6.51      4.16 o
  -9  -2   4       39.49       31.61      5.20 o
  -8  -2   4       17.90       22.60      2.39 o
  -7  -2   4        4.65        7.09      1.68 o
  -6  -2   4      169.18      145.63      4.15 o
  -5  -2   4       46.68       48.55      2.40 o
  -4  -2   4       54.02       40.42      1.68 o
  -3  -2   4      112.15       86.42      2.07 o
  -2  -2   4       31.36       47.73      1.43 o
  -1  -2   4      249.74      223.80      3.09 o
   0  -2   4       40.03       48.59      1.57 o
   1  -2   4      838.01      908.73      9.43 o
   2  -2   4      858.80     1011.00     10.49 o
   3  -2   4      151.81      163.00      2.86 o
   4  -2   4      196.45      198.02      3.40 o
   5  -2   4      116.85      121.83      3.42 o
   6  -2   4      312.34      286.08      5.91 o
   7  -2   4        1.00        1.47      1.46 o
   8  -2   4        6.29        9.50      2.59 o
   9  -2   4        5.00        9.98      2.81 o
  10  -2   4        0.06        2.73      3.38 o
  -9  -1   4        0.08        3.10      2.41 o
  -8  -1   4       24.02       24.44      2.64 o
  -7  -1   4        2.77        2.78      1.47 o
  -6  -1   4      553.36      522.91      9.48 o
  -5  -1   4      418.88      386.43      6.90 o
  -4  -1   4        0.14        0.22      0.77 o
  -3  -1   4     2042.46     2281.29     22.16 o
  -2  -1   4       25.02       25.30      1.14 o
  -1  -1   4      173.78      171.01      2.47 o
   0  -1   4      629.68      601.00      7.42 o
   1  -1   4      712.27      822.18      8.46 o
   2  -1   4     2124.90     2474.15     23.51 o
   3  -1   4     1688.80     1895.61     18.52 o
   4  -1   4       17.91       16.78      1.16 o
   5  -1   4      117.26      117.01      3.25 o
   6  -1   4       20.17       27.58      2.24 o
   7  -1   4        1.32        2.10      1.38 o
   8  -1   4       52.65       51.07      4.68 o
   9  -1   4      113.74      105.10      6.96 o
  10  -1   4        4.64        9.54      2.83 o
  -9   0   4        2.32        5.42      2.31 o
  -8   0   4        5.29        9.11      1.89 o
  -7   0   4       37.10       41.49      4.63 o
  -6   0   4      120.49      116.99      3.90 o
  -5   0   4        9.51       12.41      1.74 o
  -4   0   4        1.08        1.39      1.04 o
  -3   0   4      625.45      652.27      9.10 o
  -2   0   4       11.06       12.07      0.86 o
  -1   0   4      442.83      498.86      5.53 o
   0   0   4       24.14       19.99      1.09 o
   1   0   4     1480.51     1528.27     14.74 o
   2   0   4     9073.20    10090.11     92.07 o
   3   0   4      189.08      195.83      2.91 o
   4   0   4      224.07      202.90      3.16 o
   5   0   4      140.33      155.88      2.85 o
   6   0   4      200.57      186.01      3.39 o
   7   0   4      164.70      160.89      5.79 o
   8   0   4       23.73       27.07      3.22 o
   9   0   4       10.27       15.30      2.80 o
  10   0   4       14.09       16.78      3.08 o
  -9   1   4       31.53       48.66      6.24 o
  -8   1   4        0.67        5.33      1.70 o
  -7   1   4        8.37       12.09      3.16 o
  -6   1   4        0.23       -0.61      1.24 o
  -5   1   4      219.83      210.86      5.54 o
  -4   1   4      136.60      126.52      3.55 o
  -3   1   4        3.94        2.16      1.18 o
  -2   1   4       92.88      107.28      2.01 o
  -1   1   4     1000.91     1048.19     10.56 o
   0   1   4      648.67      626.05      7.59 o
   1   1   4     1441.01     1529.30     14.70 o
   2   1   4     6255.81     7044.47     64.57 o
   3   1   4       76.74       78.00      1.65 o
   4   1   4      603.65      661.47      7.30 o
   5   1   4       98.08       92.01      2.06 o
   6   1   4      837.42      812.13      9.25 o
   7   1   4      166.72      156.24      5.61 o
   8   1   4      147.91      130.53      5.43 o
   9   1   4       26.10       33.02      3.54 o
  10   1   4       14.53       20.87      3.26 o
  -8   2   4       13.22       18.11      2.86 o
  -7   2   4       58.91       60.42      3.32 o
  -6   2   4      104.55       94.44      4.27 o
  -5   2   4      599.13      552.02     20.10 o
  -4   2   4      194.71      209.31      4.78 o
  -3   2   4      238.86      246.43      4.83 o
  -2   2   4        4.41       12.51      1.20 o
  -1   2   4      114.06      109.59      2.02 o
   0   2   4       72.39       69.76      1.69 o
   1   2   4     1140.04     1196.62     11.76 o
   2   2   4      472.31      418.83      4.71 o
   3   2   4      454.73      448.14      6.19 o
   4   2   4       39.95       43.79      1.80 o
   5   2   4        4.79        4.46      0.83 o
   6   2   4      169.36      175.02      4.55 o
   7   2   4      632.47      599.23     12.28 o
   8   2   4       80.21       77.22      4.23 o
   9   2   4      119.56      107.21      6.96 o
  10   2   4       16.04       18.13      3.32 o
  11   2   4       12.34       15.83      3.03 o
  -8   3   4        0.29        3.50      1.81 o
  -7   3   4        8.51        8.51      2.19 o
  -6   3   4        9.94        5.92      1.72 o
  -5   3   4      258.29      224.70      6.90 o
  -4   3   4        3.84        0.86      1.18 o
  -3   3   4       29.92       28.79      1.95 o
  -2   3   4       29.35       24.91      1.62 o
  -1   3   4      567.17      581.59      6.63 o
   0   3   4     3128.84     3510.27     32.88 o
   1   3   4       84.92       83.87      1.69 o
   2   3   4      546.77      602.50      6.49 o
   3   3   4     2117.76     2440.80     27.25 o
   4   3   4     2606.41     2837.26     31.63 o
   5   3   4        7.09       11.03      1.34 o
   6   3   4      127.04      111.21      6.63 o
   7   3   4      183.74      159.60      3.93 o
   8   3   4       50.81       51.82      6.05 o
   9   3   4       21.62       20.96      3.02 o
  10   3   4        2.77        4.90      2.06 o
  11   3   4        6.88        9.95      3.84 o
  -7   4   4        0.93        2.58      1.56 o
  -6   4   4       21.43       28.32      2.62 o
  -5   4   4        0.47        2.26      1.35 o
  -4   4   4       66.24       67.88      2.98 o
  -3   4   4       76.57       72.33      2.74 o
  -2   4   4       58.87       50.25      3.70 o
  -1   4   4       43.86       61.09      1.78 o
   0   4   4       59.66       71.98      1.76 o
   1   4   4        2.68        3.04      0.62 o
   2   4   4       71.98       98.02      1.92 o
   3   4   4      151.56      126.03      2.80 o
   4   4   4        2.12        2.77      0.90 o
   5   4   4     1768.19     1825.82     21.54 o
   6   4   4       29.92       32.22      2.00 o
   7   4   4       51.61       49.97      2.48 o
   8   4   4       20.43       20.44      3.71 o
   9   4   4        0.01       -0.37      1.78 o
  10   4   4      186.44      161.32     17.95 o
  11   4   4        0.07        2.03      2.40 o
  -7   5   4        0.22       -3.25      3.97 o
  -6   5   4        4.68        7.28      1.88 o
  -5   5   4       36.46       34.13      3.45 o
  -4   5   4       88.75       70.90      3.06 o
  -3   5   4        2.99        0.24      1.11 o
  -2   5   4        4.11        5.14      1.18 o
  -1   5   4      181.77      185.30      4.21 o
   0   5   4      154.70      138.02      3.80 o
   1   5   4       41.78       32.63      1.33 o
   2   5   4      141.40      133.48      2.45 o
   3   5   4     1234.34     1433.82     23.72 o
   4   5   4        0.36        0.47      0.82 o
   5   5   4      350.89      340.33      5.85 o
   6   5   4       39.70       36.45      2.80 o
   7   5   4      140.06      135.20      3.77 o
   8   5   4       61.57       66.69      2.87 o
   9   5   4        3.51       -0.27      1.80 o
  10   5   4       12.79       17.31      4.36 o
  11   5   4        6.86       10.66      2.96 o
  -6   6   4        6.41        8.67      3.31 o
  -5   6   4        7.64        5.93      2.86 o
  -4   6   4        6.05        9.38      2.44 o
  -3   6   4      136.26      116.16      3.68 o
  -2   6   4        1.38        2.05      1.71 o
  -1   6   4      184.53      167.96      4.13 o
   0   6   4      121.89      122.06      2.66 o
   1   6   4       93.26       81.14      2.09 o
   2   6   4      410.53      427.83      8.09 o
   3   6   4      320.41      324.78      5.20 o
   4   6   4      211.13      224.48      5.61 o
   5   6   4       99.75       85.63      3.80 o
   6   6   4        7.70        8.24      1.40 o
   7   6   4        9.71       10.84      1.59 o
   8   6   4       87.36       83.47      3.21 o
   9   6   4        0.90        0.71      3.06 o
  10   6   4        1.41        0.66      1.90 o
  11   6   4        9.85        8.24      2.78 o
  -5   7   4        0.69        5.72      2.76 o
  -4   7   4        7.77       12.01      2.71 o
  -3   7   4       52.47       46.02      4.88 o
  -2   7   4       47.77       47.01      3.71 o
  -1   7   4       88.82       88.96      3.95 o
   0   7   4       64.72       62.86      2.49 o
   1   7   4      143.77      139.91      3.51 o
   2   7   4      110.51      115.10      2.59 o
   3   7   4        0.46       -0.25      0.74 o
   4   7   4      364.23      363.30      6.27 o
   5   7   4        3.19        4.11      1.23 o
   6   7   4        2.21        2.94      1.23 o
   7   7   4      262.26      240.19      5.40 o
   8   7   4       95.89       77.43      3.20 o
   9   7   4        2.69        0.85      1.41 o
  10   7   4      114.95       99.63      7.48 o
  11   7   4        0.92        1.05      2.11 o
  -5   8   4        0.10       -3.77      3.77 o
  -4   8   4        5.82       13.81      3.32 o
  -3   8   4       21.14       25.07      3.22 o
  -2   8   4       81.46       63.69      3.94 o
  -1   8   4       41.10       45.93      3.25 o
   0   8   4       26.82       28.50      2.16 o
   1   8   4      217.45      209.75      4.62 o
   2   8   4        2.22        1.67      1.17 o
   3   8   4       83.18       76.81      2.70 o
   4   8   4        0.05        0.19      1.33 o
   5   8   4       80.11       73.55      7.42 o
   6   8   4        1.30       -0.75      1.14 o
   7   8   4       26.83       28.24      2.21 o
   8   8   4        0.43       -0.83      1.37 o
   9   8   4        1.48        4.19      1.67 o
  10   8   4      149.22      143.75      6.25 o
  11   8   4        6.91        5.07      4.03 o
  -4   9   4        0.55        4.16      4.03 o
  -3   9   4        7.36       13.85      3.77 o
  -2   9   4        8.96       13.01      2.80 o
  -1   9   4       14.49       13.54      2.48 o
   0   9   4       10.23       10.54      3.12 o
   1   9   4      324.77      314.61      6.14 o
   2   9   4       17.59       22.05      2.03 o
   3   9   4      294.21      273.86      7.04 o
   4   9   4      113.61      107.86      4.39 o
   5   9   4        5.89        6.37      1.88 o
   6   9   4        7.50        4.49      1.75 o
   7   9   4       23.05       34.71      3.03 o
   8   9   4        0.52        0.18      1.52 o
   9   9   4        6.93       14.54      2.48 o
  10   9   4        1.09        1.56      2.99 o
  -2  10   4        9.42       16.67      3.84 o
  -1  10   4       16.57       13.93      2.65 o
   0  10   4       37.15       38.63      7.35 o
   1  10   4      123.43      114.60      3.74 o
   2  10   4       11.90       12.15      1.80 o
   3  10   4      126.22      125.01      4.94 o
   4  10   4      205.39      179.37      5.96 o
   5  10   4        2.01        2.17      1.81 o
   6  10   4       48.06       42.39      6.37 o
   7  10   4       16.62       24.51      2.80 o
   8  10   4        8.72       13.34      4.23 o
   9  10   4       13.59       18.52      2.76 o
  10  10   4       42.40       53.00      9.82 o
  -1  11   4        8.18       17.53      3.20 o
   0  11   4       52.64       61.15      5.46 o
   1  11   4       65.58       63.52      5.85 o
   2  11   4       38.29       31.64      3.24 o
   3  11   4        0.74        3.51      2.16 o
   4  11   4        2.16        3.15      2.16 o
   5  11   4       44.08       41.32      3.54 o
   6  11   4       13.41       15.67      3.32 o
   7  11   4        1.45        6.14      2.07 o
   8  11   4       20.94       23.55      6.31 o
   9  11   4        0.35       -0.98      2.11 o
  10  11   4       50.45       61.02      6.11 o
   0  12   4       14.44       18.34      4.68 o
   2  12   4        0.07        0.57      2.11 o
   3  12   4        5.86        7.72      2.56 o
   4  12   4       26.35       30.60      3.35 o
   5  12   4       15.39       16.83      3.71 o
   6  12   4       24.84       24.14      3.22 o
   7  12   4       49.62       61.28     13.08 o
   8  12   4        2.02        5.54      2.52 o
   3  13   4       12.52       13.53      4.29 o
   4  13   4        0.22        0.58      2.28 o
   5  13   4       30.83       30.17      3.68 o
  -3 -12   5       10.78       14.44      4.16 o
  -5 -11   5        0.06        2.47      4.03 o
  -4 -11   5       17.97       20.39      5.92 o
  -3 -11   5       10.26       18.21      3.13 o
  -2 -11   5       16.77       20.68      9.63 o
  -1 -11   5       39.74       42.96      6.77 o
   0 -11   5        2.01        3.28      2.19 o
   1 -11   5        0.15       -0.97      3.90 o
  -7 -10   5        1.06       -3.64      3.64 o
  -6 -10   5       29.57       38.12      5.59 o
  -5 -10   5       28.77       37.91      3.74 o
  -4 -10   5        4.70        6.42      4.36 o
  -3 -10   5       91.52       90.48      5.27 o
  -2 -10   5       69.31       73.02      4.33 o
  -1 -10   5        9.72       12.71      2.16 o
   0 -10   5       11.48       19.36      4.47 o
   1 -10   5       59.04       61.92      6.25 o
   2 -10   5       21.56       23.11      3.45 o
   3 -10   5        0.10        1.95      3.90 o
  -7  -9   5        9.63       11.45      4.42 o
  -6  -9   5        4.81        3.12      3.51 o
  -5  -9   5       62.99       55.46      6.51 o
  -4  -9   5        1.53        1.30      4.94 o
  -3  -9   5       18.04       15.85      3.64 o
  -2  -9   5        2.95        7.76      1.77 o
  -1  -9   5        1.66        2.13      2.10 o
   0  -9   5        2.59        2.57      1.66 o
   1  -9   5       85.84       75.55      3.50 o
   2  -9   5        7.71        6.03      2.83 o
   3  -9   5       13.04       24.50      3.90 o
   4  -9   5        4.21        5.14      3.04 o
  -7  -8   5        0.01        2.21      3.25 o
  -6  -8   5        1.35        4.56      3.32 o
  -5  -8   5        1.32        3.93      2.25 o
  -4  -8   5       35.03       37.78      3.36 o
  -3  -8   5       11.95       13.09      1.87 o
  -2  -8   5       79.32       68.79      3.00 o
  -1  -8   5       92.39       84.80      3.25 o
   0  -8   5       72.52       80.49      3.25 o
   1  -8   5      261.99      226.56      5.38 o
   2  -8   5       22.00       24.49      3.01 o
   3  -8   5       23.79       24.41      3.31 o
   4  -8   5        2.54        5.40      2.62 o
   5  -8   5       23.18       26.87      4.00 o
  -6  -7   5       19.82       20.59      2.89 o
  -5  -7   5      135.95      117.53      5.59 o
  -4  -7   5       89.88       88.78      4.19 o
  -3  -7   5      100.12       96.32      3.72 o
  -2  -7   5      116.81      111.18      3.57 o
  -1  -7   5       11.83       10.65      1.78 o
   0  -7   5      159.18      150.14      5.06 o
   1  -7   5       71.43       53.80      2.72 o
   2  -7   5      188.26      164.11      4.49 o
   3  -7   5       18.45       26.26      3.01 o
   4  -7   5       81.54       82.12      5.01 o
   5  -7   5        7.07       12.88      4.23 o
   6  -7   5        8.54       10.61      3.26 o
  -9  -6   5       40.50       42.02      5.72 o
  -8  -6   5       25.68       26.28      4.29 o
  -7  -6   5       47.56       55.09      5.27 o
  -6  -6   5        0.01        1.03      1.47 o
  -5  -6   5        4.02       10.28      2.24 o
  -4  -6   5       91.97       89.78      3.24 o
  -3  -6   5      374.53      349.09      9.97 o
  -2  -6   5        4.66        4.28      1.39 o
  -1  -6   5       30.02       27.45      2.02 o
   0  -6   5      233.27      226.21      4.81 o
   1  -6   5       13.10       12.28      2.04 o
   2  -6   5        0.28       -0.44      1.91 o
   3  -6   5        9.58       12.25      1.93 o
   4  -6   5        5.80        4.39      2.20 o
   5  -6   5        2.13        1.56      2.39 o
   6  -6   5       17.31       23.54      5.20 o
   7  -6   5        5.38        6.70      3.13 o
  -9  -5   5        8.64       10.02      3.90 o
  -8  -5   5       49.18       45.80      5.46 o
  -7  -5   5        6.61        5.03      2.06 o
  -6  -5   5       96.32       93.35      4.23 o
  -5  -5   5       97.45       88.82      3.40 o
  -4  -5   5       98.92       99.23      2.72 o
  -3  -5   5      137.46      149.99      5.50 o
  -2  -5   5       19.78       25.46      1.42 o
  -1  -5   5      413.92      405.91     20.24 o
   0  -5   5       51.11       50.18      2.31 o
   1  -5   5       27.43       29.04      1.89 o
   2  -5   5        2.16        2.93      1.30 o
   3  -5   5      174.79      166.18      5.60 o
   4  -5   5      162.54      146.99      6.81 o
   5  -5   5        0.51        2.46      2.11 o
   6  -5   5        0.80        3.59      2.39 o
   7  -5   5       15.51       11.77      3.06 o
   8  -5   5        0.01        0.74      2.81 o
  -9  -4   5       16.16       16.52      4.42 o
  -8  -4   5       14.00       13.91      2.66 o
  -7  -4   5       21.98       30.56      3.08 o
  -6  -4   5       34.56       35.04      3.03 o
  -5  -4   5       21.28       22.49      1.68 o
  -4  -4   5      232.31      233.37      4.04 o
  -3  -4   5      184.58      169.91      3.21 o
  -2  -4   5      213.03      251.39      4.09 o
  -1  -4   5       52.85       65.54      1.93 o
   0  -4   5      798.76      761.15      9.98 o
   1  -4   5       34.63       36.82      1.90 o
   2  -4   5       95.26       98.17      3.27 o
   3  -4   5        6.90        4.60      1.13 o
   4  -4   5       68.67       65.59      2.81 o
   5  -4   5       28.30       40.97      5.79 o
   6  -4   5       30.85       31.11      3.30 o
   7  -4   5       15.77       19.85      3.15 o
   8  -4   5       44.36       50.30      5.59 o
  -9  -3   5        0.75        7.94      3.51 o
  -8  -3   5       22.76       28.31      3.13 o
  -7  -3   5       39.41       42.33      4.03 o
  -6  -3   5        0.92        2.43      1.66 o
  -5  -3   5       21.67       20.03      1.87 o
  -4  -3   5       36.84       39.46      2.43 o
  -3  -3   5      217.71      217.18      3.61 o
  -2  -3   5       28.93       38.77      1.49 o
  -1  -3   5       45.72       51.14      1.55 o
   0  -3   5       37.64       37.81      1.36 o
   1  -3   5        9.89       16.20      1.50 o
   2  -3   5     1124.71     1201.83     12.57 o
   3  -3   5      282.80      299.42      4.46 o
   4  -3   5       35.70       32.36      1.74 o
   5  -3   5      122.44      105.55      2.82 o
   6  -3   5        6.25        6.97      1.71 o
   7  -3   5        4.38        4.73      1.71 o
   8  -3   5       45.05       42.67      6.11 o
   9  -3   5       21.68       22.38      5.46 o
  -9  -2   5        8.76        4.98      2.50 o
  -8  -2   5        0.35        3.27      2.15 o
  -7  -2   5       15.81       15.31      2.52 o
  -6  -2   5       69.64       69.67      3.03 o
  -5  -2   5      241.31      214.45      4.88 o
  -4  -2   5      329.12      319.01      4.76 o
  -3  -2   5       17.19       16.03      1.20 o
  -2  -2   5      198.22      194.17      3.09 o
  -1  -2   5      679.77      656.49      7.27 o
   0  -2   5      314.92      309.08      4.78 o
   1  -2   5      657.99      668.33      7.55 o
   2  -2   5      275.80      306.41      4.19 o
   3  -2   5      494.50      508.48      6.25 o
   4  -2   5       10.02       14.31      1.29 o
   5  -2   5      123.49      120.61      2.87 o
   6  -2   5        0.06       -1.34      1.34 o
   7  -2   5       44.38       53.52      2.96 o
   8  -2   5       45.05       43.41      3.87 o
   9  -2   5       35.28       39.25      4.02 o
  10  -2   5       18.62       22.12      4.81 o
  -9  -1   5        6.58        5.46      4.03 o
  -8  -1   5       72.77       77.31      4.51 o
  -7  -1   5       97.60       95.52      4.60 o
  -6  -1   5        4.25        3.35      1.48 o
  -5  -1   5      196.27      166.86      5.60 o
  -4  -1   5       13.17        9.79      1.16 o
  -3  -1   5      109.60      112.01      2.42 o
  -2  -1   5      185.08      211.37      3.24 o
  -1  -1   5      827.82      888.35     10.80 o
   0  -1   5      317.21      272.58      4.25 o
   1  -1   5        8.07        3.87      0.70 o
   2  -1   5     2411.15     2552.00     24.37 o
   3  -1   5       50.93       52.56      1.70 o
   4  -1   5      207.29      225.15      3.63 o
   5  -1   5        3.02        3.12      0.97 o
   6  -1   5      171.83      160.72      4.47 o
   7  -1   5       88.91       75.92      3.15 o
   8  -1   5        1.86        3.25      2.21 o
   9  -1   5        3.26        8.82      2.73 o
  10  -1   5        5.36       11.54      2.83 o
  -9   0   5       14.13       15.48      4.55 o
  -8   0   5       23.62       30.49      3.30 o
  -7   0   5       39.37       37.90      4.16 o
  -6   0   5       11.45       12.65      1.96 o
  -5   0   5        0.46        0.36      1.36 o
  -4   0   5       91.94       83.13      4.82 o
  -3   0   5     1271.57     1309.63     13.58 o
  -2   0   5       48.00       46.71      1.75 o
  -1   0   5        1.81        3.60      1.09 o
   0   0   5      231.18      260.22      4.09 o
   1   0   5      984.44     1086.17     12.58 o
   2   0   5        7.83        7.14      0.75 o
   3   0   5     1632.23     1787.17     17.53 o
   4   0   5      226.97      225.99      3.48 o
   5   0   5       94.86       83.76      2.18 o
   6   0   5      802.28      773.91      9.12 o
   7   0   5       54.78       60.05      3.77 o
   8   0   5      225.54      205.60      6.94 o
   9   0   5       38.38       47.98      4.07 o
  10   0   5        7.12        6.20      2.46 o
  -8   1   5        8.88       17.43      6.64 o
  -7   1   5       58.44       63.39      7.08 o
  -6   1   5        7.37        6.50      2.06 o
  -5   1   5       18.26       12.47      1.81 o
  -4   1   5      240.38      227.19      4.98 o
  -3   1   5        9.26        6.14      1.63 o
  -2   1   5       25.29       26.58      2.05 o
  -1   1   5      146.74      131.77      2.29 o
   0   1   5      170.74      160.79      2.97 o
   1   1   5     2066.68     2179.20     20.77 o
   2   1   5      361.64      340.89      4.16 o
   3   1   5      109.39      131.10      2.29 o
   4   1   5      236.85      245.15      3.56 o
   5   1   5      138.46      129.53      2.55 o
   6   1   5       17.57       21.22      1.81 o
   7   1   5        1.94        1.50      1.84 o
   8   1   5        0.77        2.57      1.88 o
   9   1   5       18.71       20.13      3.03 o
  10   1   5        0.84        3.02      3.58 o
  -8   2   5        9.69       13.71      2.69 o
  -7   2   5       15.97       18.84      2.31 o
  -6   2   5        0.88        1.53      1.34 o
  -5   2   5        6.44        7.64      1.60 o
  -4   2   5       92.95      109.41      3.95 o
  -3   2   5       44.14       48.74      2.27 o
  -2   2   5        0.01        0.71      0.66 o
  -1   2   5      318.22      348.48      4.48 o
   0   2   5      976.27     1058.25     12.35 o
   1   2   5       68.04       67.27      1.50 o
   2   2   5      134.83      184.11      2.69 o
   3   2   5       42.67       51.30      1.39 o
   4   2   5      951.42      983.44     12.28 o
   5   2   5        0.16        1.90      0.94 o
   6   2   5      205.14      192.81      5.03 o
   7   2   5        0.59        0.04      1.70 o
   8   2   5       45.68       47.00      3.76 o
   9   2   5       30.13       33.22      6.90 o
  10   2   5       15.57       21.49      3.11 o
  11   2   5        7.37       10.38      2.78 o
  -7   3   5        0.88        8.55      1.89 o
  -6   3   5        0.94        1.92      2.32 o
  -5   3   5       13.03        7.58      2.00 o
  -4   3   5      289.81      279.28      5.91 o
  -3   3   5       33.22       28.01      2.00 o
  -2   3   5      157.04      133.90      3.43 o
  -1   3   5        3.96        2.56      0.70 o
   0   3   5      221.04      255.33      3.63 o
   1   3   5      124.27      118.88      2.14 o
   2   3   5      172.96      145.75      2.40 o
   3   3   5      921.64      984.30     12.13 o
   4   3   5       14.92       18.99      1.37 o
   5   3   5     1692.49     1772.96     20.98 o
   6   3   5      122.73      121.22      3.29 o
   7   3   5      127.51      108.29      3.38 o
   8   3   5       29.56       24.41      4.16 o
   9   3   5        1.98        5.86      2.16 o
  10   3   5      121.73      117.89      7.94 o
  11   3   5       69.42       70.99      4.82 o
  -7   4   5        4.31        7.78      1.95 o
  -6   4   5        7.11        6.83      2.10 o
  -5   4   5       13.79       14.30      2.05 o
  -4   4   5       44.25       46.31      2.66 o
  -3   4   5      144.83      144.07      3.98 o
  -2   4   5        1.88        0.87      1.00 o
  -1   4   5       65.92       57.54      2.75 o
   0   4   5      181.32      190.37      3.13 o
   1   4   5      505.93      505.84      6.01 o
   2   4   5       20.42       13.11      0.89 o
   3   4   5      631.67      670.85      8.93 o
   4   4   5     1336.71     1393.62     16.79 o
   5   4   5      205.60      210.44      4.27 o
   6   4   5       94.39       92.75      3.00 o
   7   4   5      158.06      154.71      4.06 o
   8   4   5        8.40        9.68      1.57 o
   9   4   5       17.91       17.85      2.84 o
  10   4   5      195.28      170.94     10.21 o
  11   4   5        0.93       -0.88      2.25 o
  -7   5   5        3.34        1.90      2.17 o
  -6   5   5        9.22        9.63      2.04 o
  -5   5   5        4.08        7.86      1.75 o
  -4   5   5       47.30       39.03      2.54 o
  -3   5   5       30.58       30.12      2.22 o
  -2   5   5      396.78      363.22      9.35 o
  -1   5   5      191.61      185.53      4.18 o
   0   5   5        1.94        6.70      0.93 o
   1   5   5      317.80      351.99      5.41 o
   2   5   5      452.00      474.08      5.83 o
   3   5   5       51.12       60.98      1.69 o
   4   5   5        1.43        0.35      0.82 o
   5   5   5        1.04        1.10      1.02 o
   6   5   5        8.44        5.48      1.31 o
   7   5   5      348.10      332.80      8.71 o
   8   5   5        1.66        3.14      2.99 o
   9   5   5      119.33      119.35      5.46 o
  10   5   5      107.02       86.60      8.39 o
  11   5   5       28.97       31.83      4.36 o
  -6   6   5       47.24       54.38      6.90 o
  -5   6   5        2.10        6.41      2.80 o
  -4   6   5        0.13        2.77      2.19 o
  -3   6   5        0.93        2.91      1.26 o
  -2   6   5       88.06       77.75      2.99 o
  -1   6   5        0.02       -1.14      1.19 o
   0   6   5       43.41       42.18      1.78 o
   1   6   5       29.94       40.25      1.95 o
   2   6   5      443.55      441.17      5.78 o
   3   6   5      208.50      200.73      3.38 o
   4   6   5       24.53       30.11      1.88 o
   5   6   5      121.97      110.12      3.19 o
   6   6   5       46.79       47.31      2.41 o
   7   6   5      160.30      143.02      5.29 o
   8   6   5      299.11      267.46      7.27 o
   9   6   5        2.06        0.83      1.45 o
  10   6   5        0.98       -0.65      2.47 o
  11   6   5       22.18       20.43      3.34 o
  -5   7   5       32.59       39.63      5.33 o
  -4   7   5        3.91        3.92      2.28 o
  -3   7   5        0.01        1.37      2.15 o
  -2   7   5        0.68        0.91      1.79 o
  -1   7   5        1.78       -1.11      1.56 o
   0   7   5       61.07       62.86      2.55 o
   1   7   5      260.57      253.60      4.25 o
   2   7   5        0.39       -0.15      0.81 o
   3   7   5      413.33      402.53      5.58 o
   4   7   5       28.92       32.41      2.08 o
   5   7   5       13.64       13.56      1.55 o
   6   7   5      254.89      255.07      6.05 o
   7   7   5      186.70      163.92      4.91 o
   8   7   5       32.13       29.63      3.21 o
   9   7   5        6.98        3.24      1.53 o
  10   7   5       16.10       15.49      2.97 o
  11   7   5        0.59       -1.33      5.27 o
  -4   8   5        0.01        2.79      2.44 o
  -3   8   5       11.81       14.80      3.97 o
  -2   8   5        7.15       11.67      2.48 o
  -1   8   5      197.81      168.31      5.74 o
   0   8   5       26.33       25.24      2.47 o
   1   8   5       38.74       41.15      2.38 o
   2   8   5      116.36      116.48      3.41 o
   3   8   5       15.66       17.95      2.25 o
   4   8   5        3.89        4.32      1.61 o
   5   8   5      321.12      275.55      9.20 o
   6   8   5       79.96       85.31      3.15 o
   7   8   5        3.06        7.10      1.56 o
   8   8   5       51.31       45.56      2.87 o
   9   8   5       77.56       83.85      3.56 o
  10   8   5       67.42       61.87      4.46 o
  11   8   5        1.08        4.68      3.90 o
  -3   9   5        6.11        9.82      2.76 o
  -2   9   5       26.52       32.33      3.50 o
  -1   9   5        7.44        9.80      2.16 o
   0   9   5      114.07      107.11     11.32 o
   1   9   5      101.22       86.01      3.19 o
   2   9   5      190.47      197.18      4.62 o
   3   9   5        9.54       11.41      2.21 o
   4   9   5      317.12      315.86      7.83 o
   5   9   5      102.89       96.52      4.18 o
   6   9   5       99.07      105.24      4.44 o
   7   9   5        7.97        7.23      1.87 o
   8   9   5        9.14       11.20      2.18 o
   9   9   5        3.85        6.49      2.06 o
  10   9   5       13.35       18.71      2.45 o
  11   9   5        1.61        6.24      4.29 o
  -2  10   5       22.02       17.07      3.16 o
  -1  10   5       18.20       33.17      7.16 o
   0  10   5        4.00        9.05      3.97 o
   1  10   5        7.42        4.61      2.16 o
   2  10   5       60.01       62.24      3.80 o
   3  10   5      335.89      302.75      7.91 o
   4  10   5       67.55       65.67      3.80 o
   5  10   5        9.11        8.68      2.67 o
   6  10   5       10.83       14.06      2.39 o
   7  10   5       19.65       22.98      2.71 o
   8  10   5       11.22       17.07      4.94 o
   9  10   5        1.38        7.58      2.25 o
  10  10   5       35.33       44.18     10.54 o
  -1  11   5       12.19       14.75      3.16 o
   0  11   5        0.08        0.93      2.06 o
   1  11   5        0.35        4.35      2.16 o
   2  11   5       18.45       22.51      3.03 o
   3  11   5        2.22        2.54      2.07 o
   4  11   5       80.10       81.89      4.40 o
   5  11   5       23.43       24.79      3.08 o
   6  11   5        7.01        9.38      2.47 o
   7  11   5        5.25        9.87      2.34 o
   8  11   5       37.71       33.91      4.23 o
   9  11   5        0.25        1.28      4.94 o
   0  12   5       12.50       20.82      4.55 o
   1  12   5        2.90        8.20      3.64 o
   2  12   5        1.28        1.25      2.22 o
   3  12   5       25.66       25.02      3.12 o
   4  12   5       27.43       30.57      3.43 o
   5  12   5        1.20        3.77      2.24 o
   6  12   5        9.87        9.70      2.44 o
   7  12   5       47.53       62.58      5.59 o
   8  12   5        0.08        4.79      6.57 o
   3  13   5        2.46        4.55      3.77 o
   4  13   5        1.93        4.29      3.90 o
   5  13   5        7.81        2.34      3.64 o
  -4 -11   6        4.79       12.88      3.90 o
  -3 -11   6       40.99       55.05      4.54 o
  -2 -11   6       10.54       12.09      3.11 o
  -1 -11   6        0.95        3.92      2.75 o
   0 -11   6       10.79       14.70      4.94 o
   1 -11   6       45.92       35.13      6.11 o
  -6 -10   6       14.12       20.95      4.68 o
  -5 -10   6        0.90        6.57      4.36 o
  -4 -10   6        3.29        4.81      4.03 o
  -3 -10   6       12.03       12.60      2.87 o
  -2 -10   6       13.08       18.06      3.06 o
  -1 -10   6        1.92        3.97      5.27 o
   0 -10   6       72.57       78.57      4.64 o
   1 -10   6        3.45        4.84      2.65 o
   2 -10   6       43.64       42.81      7.09 o
   3 -10   6        5.33        3.38      4.03 o
  -7  -9   6       29.75       32.40      5.07 o
  -6  -9   6        5.48       14.31      4.62 o
  -5  -9   6       11.37       16.03      2.99 o
  -4  -9   6        5.47        9.28      3.58 o
  -3  -9   6       10.80       19.13      2.99 o
  -2  -9   6       99.62       86.36     11.32 o
  -1  -9   6        8.76       11.73      2.63 o
   0  -9   6       33.53       38.81      3.58 o
   1  -9   6        0.22        3.30      1.83 o
   2  -9   6       71.13       71.12      3.65 o
   3  -9   6       55.65       62.77      5.79 o
   4  -9   6        5.61        7.03      4.29 o
  -6  -8   6        3.14        7.98      2.57 o
  -5  -8   6        1.60        3.71      2.30 o
  -4  -8   6      176.85      176.75      6.11 o
  -3  -8   6        1.30        3.01      2.11 o
  -2  -8   6        2.95        3.26      2.15 o
  -1  -8   6        8.11        6.92      2.33 o
   0  -8   6        7.90       12.30      1.95 o
   1  -8   6        0.51        3.28      1.74 o
   2  -8   6       85.06       83.05      3.66 o
   3  -8   6      110.97      115.39      5.33 o
   4  -8   6       79.56       80.87      4.94 o
   5  -8   6        3.67        6.38      3.06 o
  -7  -7   6       22.99       36.30      5.07 o
  -6  -7   6        3.90        7.18      4.49 o
  -5  -7   6       16.42       16.97      2.76 o
  -4  -7   6      213.12      209.03      7.16 o
  -3  -7   6       22.96       22.10      2.80 o
  -2  -7   6       13.37       18.65      2.99 o
  -1  -7   6       52.36       56.45      3.57 o
   0  -7   6       83.08       56.09      2.79 o
   1  -7   6       48.47       43.46      2.68 o
   2  -7   6        2.46        1.33      1.65 o
   3  -7   6        2.63        3.53      1.76 o
   4  -7   6        3.91        4.18      4.81 o
   5  -7   6        1.76        1.78      2.71 o
   6  -7   6       57.71       63.25      5.24 o
  -8  -6   6       30.27       33.83      4.81 o
  -7  -6   6       68.93       78.19      6.24 o
  -6  -6   6       34.81       42.24      3.46 o
  -5  -6   6       81.74       69.79      3.90 o
  -4  -6   6       54.67       51.04      3.45 o
  -3  -6   6      129.88      126.25      4.74 o
  -2  -6   6      227.94      210.18      5.97 o
  -1  -6   6      952.05      872.08     14.56 o
   0  -6   6      103.97       96.83      4.23 o
   1  -6   6      110.00       99.32      3.32 o
   2  -6   6        1.30        2.24      1.43 o
   3  -6   6        7.06       10.78      1.80 o
   4  -6   6      187.36      164.78      5.97 o
   5  -6   6        0.08        0.84      2.09 o
   6  -6   6       46.01       48.76      4.37 o
   7  -6   6       56.50       52.61      7.61 o
  -8  -5   6       22.22       29.97      3.40 o
  -7  -5   6       17.42       24.89      4.49 o
  -6  -5   6      378.66      344.10     26.02 o
  -5  -5   6      112.23       96.85      3.39 o
  -4  -5   6      110.19      104.47      3.39 o
  -3  -5   6       80.88       79.19      3.38 o
  -2  -5   6      296.87      272.75      7.99 o
  -1  -5   6      130.41      114.77      4.60 o
   0  -5   6      282.90      271.22      6.48 o
   1  -5   6        4.74        5.38      1.36 o
   2  -5   6        7.56        9.22      1.57 o
   3  -5   6       61.00       67.01      2.90 o
   4  -5   6        0.24        2.12      1.47 o
   5  -5   6       46.43       51.14      4.10 o
   6  -5   6       18.95       24.55      3.45 o
   7  -5   6       17.89       18.37      3.39 o
   8  -5   6        5.21       -1.69      4.16 o
  -8  -4   6        1.29        2.92      2.24 o
  -7  -4   6        3.35        6.41      2.22 o
  -6  -4   6        0.17        3.04      1.94 o
  -5  -4   6      127.91      118.65      3.62 o
  -4  -4   6      168.91      153.79      6.01 o
  -3  -4   6       10.99        7.98      1.47 o
  -2  -4   6       65.69       66.68      2.53 o
  -1  -4   6      376.01      322.30     20.49 o
   0  -4   6       52.64       57.72      3.04 o
   1  -4   6        6.19        3.87      0.98 o
   2  -4   6      192.77      201.20      4.37 o
   3  -4   6      120.57       96.70      3.15 o
   4  -4   6       30.12       30.29      2.21 o
   5  -4   6        4.97        6.06      2.06 o
   6  -4   6       71.01       66.94      4.24 o
   7  -4   6       75.37       61.35      4.40 o
   8  -4   6        0.26        4.42      4.03 o
  -8  -3   6        0.87        2.32      2.80 o
  -7  -3   6       17.34       10.05      2.39 o
  -6  -3   6       85.66       81.28      4.23 o
  -5  -3   6       75.64       66.75      3.54 o
  -4  -3   6      206.64      199.35      5.51 o
  -3  -3   6        1.66        2.94      1.43 o
  -2  -3   6       51.73       59.64      1.86 o
  -1  -3   6       15.51       16.91      1.45 o
   0  -3   6       14.13       25.75      3.90 o
   1  -3   6      949.18      958.10     12.00 o
   2  -3   6       20.40       17.70      1.30 o
   3  -3   6      607.88      596.85      7.44 o
   4  -3   6      119.24      120.13      3.06 o
   5  -3   6      211.54      185.10      3.81 o
   6  -3   6       64.84       61.97      3.00 o
   7  -3   6       13.92       22.51      3.12 o
   8  -3   6       10.80       10.93      4.29 o
   9  -3   6       25.57       24.07      5.72 o
  -9  -2   6        4.43        5.85      4.16 o
  -8  -2   6       26.87       34.29      9.82 o
  -7  -2   6        3.15        5.15      2.24 o
  -6  -2   6      109.94       83.95      4.23 o
  -5  -2   6       70.07       55.60      3.31 o
  -4  -2   6       35.98       37.18      2.57 o
  -3  -2   6      203.30      194.80      4.67 o
  -2  -2   6     1024.54     1032.79     11.05 o
  -1  -2   6      544.57      500.77      7.20 o
   0  -2   6      241.76      238.11      4.25 o
   1  -2   6       39.27       57.49      1.65 o
   2  -2   6      919.78     1020.41     10.89 o
   3  -2   6       15.23       19.82      1.34 o
   4  -2   6       46.29       42.16      1.89 o
   5  -2   6        0.30       -0.12      1.03 o
   6  -2   6        0.96        0.65      1.36 o
   7  -2   6       75.39       71.34      5.84 o
   8  -2   6       17.19       26.13      3.77 o
   9  -2   6       86.52       86.39      5.09 o
  -8  -1   6       47.60       55.22      5.66 o
  -7  -1   6       15.65       24.29      3.12 o
  -6  -1   6       15.86       13.63      2.44 o
  -5  -1   6      194.05      160.43      5.47 o
  -4  -1   6      126.09      112.67      4.32 o
  -3  -1   6        0.06        1.04      0.88 o
  -2  -1   6       43.15       41.64      1.54 o
  -1  -1   6      102.19      110.31      3.77 o
   0  -1   6        0.84        5.42      0.92 o
   1  -1   6      103.39      112.11      2.68 o
   2  -1   6     2260.19     2413.08     23.31 o
   3  -1   6     1837.79     1882.20     18.73 o
   4  -1   6      924.58      919.17     11.30 o
   5  -1   6       89.23       83.41      2.48 o
   6  -1   6        1.03        0.35      1.03 o
   7  -1   6       30.70       36.72      3.71 o
   8  -1   6       20.99       24.62      3.17 o
   9  -1   6        8.15       14.64      2.87 o
  10  -1   6        8.38       13.00      2.94 o
  -8   0   6       11.44       17.93      2.91 o
  -7   0   6        0.12        5.11      3.90 o
  -6   0   6      153.01      126.38      9.82 o
  -5   0   6      366.17      322.34     12.82 o
  -4   0   6      167.70      158.96      4.11 o
  -3   0   6       14.86       14.22      1.21 o
  -2   0   6       45.34       50.38      1.67 o
  -1   0   6       26.86       33.00      1.67 o
   0   0   6      931.10      966.84     11.70 o
   1   0   6      920.73     1014.46     12.50 o
   2   0   6        4.56        8.86      0.83 o
   3   0   6      875.33      946.61     10.10 o
   4   0   6        8.12       15.58      1.19 o
   5   0   6       25.12       24.45      2.22 o
   6   0   6       53.98       47.95      1.98 o
   7   0   6      661.59      609.73     12.74 o
   8   0   6       58.97       59.26      4.09 o
   9   0   6       30.94       47.81      4.14 o
  10   0   6        0.42        3.77      3.12 o
  -8   1   6        2.40        9.76      4.03 o
  -7   1   6        0.55        3.50      2.54 o
  -6   1   6        4.81        8.43      2.18 o
  -5   1   6      184.75      169.03      5.75 o
  -4   1   6       74.48       72.81      3.13 o
  -3   1   6       85.81       95.60      3.05 o
  -2   1   6       15.81       10.50      1.01 o
  -1   1   6       41.40       30.65      2.01 o
   0   1   6     1521.60     1586.68     18.02 o
   1   1   6      839.14      821.17     10.09 o
   2   1   6      107.79      159.18      2.56 o
   3   1   6       82.93       98.94      2.14 o
   4   1   6      295.53      293.05      4.13 o
   5   1   6        1.48        1.13      0.81 o
   6   1   6       10.43       14.51      2.68 o
   7   1   6        8.25        7.72      1.54 o
   8   1   6       99.21       84.92      4.50 o
   9   1   6       31.84       34.74      3.63 o
  10   1   6        4.35        4.06      2.33 o
  -7   2   6        0.36        7.44      6.77 o
  -6   2   6       16.07       23.56      2.88 o
  -5   2   6       77.11       78.33      3.34 o
  -4   2   6      104.39       87.59      3.37 o
  -3   2   6      212.74      203.10      4.58 o
  -2   2   6      111.84      102.98      2.33 o
  -1   2   6       47.88       39.31      2.54 o
   0   2   6        0.19        1.95      0.84 o
   1   2   6     1131.55     1271.16     12.83 o
   2   2   6      166.63      202.95      3.55 o
   3   2   6     1669.34     1813.40     20.87 o
   4   2   6        0.46        1.39      0.65 o
   5   2   6        7.92       17.24      1.58 o
   6   2   6       10.97       10.36      1.46 o
   7   2   6       64.53       60.68      3.48 o
   8   2   6      401.99      365.04      9.47 o
   9   2   6        0.12        4.77      2.13 o
  10   2   6        6.60        5.42      2.06 o
  11   2   6       34.05       48.60      8.26 o
  -7   3   6       28.82       43.00      7.81 o
  -6   3   6       33.73       40.27     10.67 o
  -5   3   6        4.09        2.93      1.55 o
  -4   3   6      135.68      116.48      4.46 o
  -3   3   6       36.09       31.56      3.08 o
  -2   3   6       41.74       38.71      2.03 o
  -1   3   6       92.94      120.79      2.58 o
   0   3   6      293.13      264.68      3.84 o
   1   3   6      692.46      697.70      7.76 o
   2   3   6       36.60       27.13      1.16 o
   3   3   6      133.52      147.53      3.12 o
   4   3   6        7.30        6.68      1.05 o
   5   3   6      392.26      390.97      6.38 o
   6   3   6        5.68        6.65      1.35 o
   7   3   6      138.88      126.61      3.73 o
   8   3   6      105.90       94.46      4.74 o
   9   3   6        4.26        4.34      2.15 o
  10   3   6       59.62       65.63      8.65 o
  11   3   6       94.88       93.93     11.97 o
  -7   4   6        0.76        1.95      2.34 o
  -6   4   6        0.81        6.24      2.13 o
  -5   4   6       25.65       24.43      2.84 o
  -4   4   6      140.64      132.03      4.32 o
  -3   4   6       10.15       13.19      1.72 o
  -2   4   6      200.11      192.37      5.65 o
  -1   4   6        1.96        2.15      0.83 o
   0   4   6        3.63        5.50      1.00 o
   1   4   6      576.17      605.69      8.25 o
   2   4   6      151.03      162.78      2.82 o
   3   4   6      281.77      277.29      4.76 o
   4   4   6      417.03      443.95      6.82 o
   5   4   6      240.74      218.33      4.49 o
   6   4   6      155.53      145.39      5.44 o
   7   4   6      409.21      396.26      8.38 o
   8   4   6        0.13        0.54      1.26 o
   9   4   6        2.86        1.89      1.87 o
  10   4   6        1.34        1.07      2.09 o
  11   4   6        4.49        4.70      2.69 o
  -6   5   6       13.93       13.14      3.25 o
  -5   5   6       20.29       18.81      2.33 o
  -4   5   6        1.65        4.67      1.49 o
  -3   5   6       30.28       30.63      3.02 o
  -2   5   6      371.34      341.16      6.51 o
  -1   5   6      173.25      170.39      5.12 o
   0   5   6      698.13      705.27     10.48 o
   1   5   6      565.59      624.00      7.48 o
   2   5   6        8.09       14.29      1.07 o
   3   5   6       67.87       68.65      1.85 o
   4   5   6        2.23        8.21      1.69 o
   5   5   6      222.36      210.04      8.76 o
   6   5   6       26.96       25.94      1.91 o
   7   5   6      236.32      212.95      4.95 o
   8   5   6       54.36       47.84      2.63 o
   9   5   6       80.46       59.92      9.69 o
  10   5   6       64.04       58.71      8.72 o
  11   5   6        2.92        4.81      3.77 o
  -5   6   6        5.94       13.65      3.04 o
  -4   6   6       25.66       27.29      2.53 o
  -3   6   6       46.89       43.08      2.68 o
  -2   6   6       12.68       14.57      1.79 o
  -1   6   6        0.00        0.95      1.39 o
   0   6   6       60.68       58.79      2.31 o
   1   6   6       13.14       13.14      1.23 o
   2   6   6      121.10      116.68      2.62 o
   3   6   6       32.96       30.94      1.73 o
   4   6   6      159.52      153.31      3.72 o
   5   6   6       45.69       41.62      2.24 o
   6   6   6      156.52      140.27      3.95 o
   7   6   6      273.92      236.87      5.33 o
   8   6   6       14.92       14.71      2.21 o
   9   6   6        0.02       -1.01      1.36 o
  10   6   6       13.72       17.85      2.90 o
  11   6   6        0.21        0.33      2.99 o
  -5   7   6        8.60        4.68      4.29 o
  -4   7   6        1.92        4.29      2.99 o
  -3   7   6       34.54       31.07      3.26 o
  -2   7   6       39.27       34.73      3.17 o
  -1   7   6        3.19        4.09      1.30 o
   0   7   6      112.86      103.45      3.12 o
   1   7   6      126.40      114.33      2.82 o
   2   7   6      285.76      267.03      5.16 o
   3   7   6       26.21       28.25      3.56 o
   4   7   6       16.35       18.52      1.76 o
   5   7   6       11.67       11.81      1.74 o
   6   7   6      218.35      193.80      4.65 o
   7   7   6       69.35       59.16      3.68 o
   8   7   6       11.79        9.11      1.70 o
   9   7   6       33.62       38.38      2.76 o
  10   7   6       14.47       15.51      3.03 o
  11   7   6       75.61       68.30     11.06 o
  -4   8   6        2.32        6.06      4.88 o
  -3   8   6        1.54        5.11      2.37 o
  -2   8   6        3.97       11.54      4.29 o
  -1   8   6       18.24       19.08      2.62 o
   0   8   6        1.20        0.90      1.70 o
   1   8   6       56.27       54.72      2.59 o
   2   8   6        0.00        0.24      1.17 o
   3   8   6       81.93       72.83      4.03 o
   4   8   6      669.26      632.84     11.95 o
   5   8   6       15.91       10.16      2.30 o
   6   8   6       34.19       34.28      2.32 o
   7   8   6      129.92      116.42      4.05 o
   8   8   6        3.43        2.96      2.17 o
   9   8   6      141.19      131.96      8.02 o
  10   8   6        0.01        3.23      1.75 o
  11   8   6        1.52        1.82      4.29 o
  -3   9   6       11.32       14.04      3.32 o
  -2   9   6        3.63        3.84      4.10 o
  -1   9   6        2.67        3.45      1.98 o
   0   9   6       15.68       16.26      2.53 o
   1   9   6       12.80       15.59      2.69 o
   2   9   6       98.96       92.93      4.15 o
   3   9   6       48.81       50.91      3.40 o
   4   9   6       52.89       51.34      5.27 o
   5   9   6       85.94       71.05      6.31 o
   6   9   6       43.66       43.78      3.22 o
   7   9   6        2.87        3.44      1.79 o
   8   9   6       55.43       61.13      6.37 o
   9   9   6        4.36        7.84      1.90 o
  10   9   6       45.56       49.79      3.60 o
  11   9   6       62.46       79.23      7.81 o
  -2  10   6        0.14        3.79      2.53 o
  -1  10   6        0.24        2.48      2.99 o
   0  10   6       17.61       15.64      2.62 o
   1  10   6        9.94       12.81      2.53 o
   2  10   6       24.24       26.75      6.18 o
   3  10   6       33.91       39.83      3.36 o
   4  10   6        8.74       12.90      2.39 o
   5  10   6        8.65        7.64      3.19 o
   6  10   6       40.12       38.99      8.26 o
   7  10   6       18.65       17.08      2.48 o
   8  10   6        1.93        5.85      2.12 o
   9  10   6       18.08       27.39      3.22 o
  10  10   6       19.51       30.46      3.43 o
  -1  11   6        6.81        6.83      3.84 o
   0  11   6       13.18       18.34      2.99 o
   2  11   6       14.61       17.87      2.80 o
   3  11   6       37.71       42.36      4.03 o
   4  11   6        0.64        2.31      2.09 o
   5  11   6        0.22       -0.99      1.96 o
   6  11   6        8.08        9.49      2.93 o
   7  11   6        2.31        2.97      1.98 o
   8  11   6       43.77       45.66      4.29 o
   9  11   6       34.38       37.57      3.68 o
   1  12   6        0.01        3.25      2.99 o
   2  12   6        7.52       10.54      3.90 o
   3  12   6        0.01        1.37      2.41 o
   4  12   6        8.80       10.85      2.61 o
   5  12   6        1.82        0.07      2.28 o
   6  12   6        0.22        2.53      2.22 o
   7  12   6       15.10       20.34      3.12 o
   8  12   6       12.38       13.41      4.55 o
   3  13   6        0.00       -0.91      3.77 o
   4  13   6        3.95        3.51      4.03 o
   5  13   6        3.54        1.30      4.03 o
  -5 -10   7        1.78        7.29      2.85 o
  -4 -10   7        4.73        6.66      5.40 o
  -3 -10   7        3.35        8.46      2.78 o
  -2 -10   7        0.31        0.21      3.06 o
  -1 -10   7       14.30       16.69      3.06 o
   0 -10   7       69.97       66.97      7.61 o
   1 -10   7       13.73       13.10      3.06 o
   2 -10   7        8.35        8.20      4.42 o
  -6  -9   7        0.24       11.27      4.88 o
  -5  -9   7        0.52        2.95      2.71 o
  -4  -9   7       15.85       21.84      5.33 o
  -3  -9   7        4.27        4.30      2.57 o
  -2  -9   7        1.64        0.68      2.37 o
  -1  -9   7        0.82        2.26      4.55 o
   0  -9   7       32.45       46.44     12.68 o
   1  -9   7       11.35       20.84      3.16 o
   2  -9   7       49.26       59.82      4.50 o
   3  -9   7        2.42        6.90      4.29 o
  -6  -8   7       13.64       17.15      3.08 o
  -5  -8   7        3.08        8.23      2.80 o
  -4  -8   7       13.09       15.24      2.94 o
  -3  -8   7      105.42      105.19      4.92 o
  -2  -8   7       45.94       51.75      4.05 o
  -1  -8   7        0.33        0.70      2.22 o
   0  -8   7       35.75       45.82      3.81 o
   1  -8   7       28.35       29.37      4.16 o
   2  -8   7       37.88       38.46      3.72 o
   3  -8   7       57.69       54.62      4.17 o
   4  -8   7        0.67        4.06      2.80 o
   5  -8   7        5.62       12.65      3.45 o
  -7  -7   7        5.23        8.46      4.29 o
  -6  -7   7      151.00      155.44      5.92 o
  -5  -7   7       62.04       68.04      4.19 o
  -4  -7   7      122.50      117.54      5.01 o
  -3  -7   7       88.81       81.93      8.59 o
  -2  -7   7        0.69       -0.44      3.84 o
  -1  -7   7       20.56       19.76      3.38 o
   0  -7   7       99.34       92.77      5.98 o
   1  -7   7       35.57       26.57      3.12 o
   2  -7   7       33.09       24.78      3.04 o
   3  -7   7       13.79       22.18      5.26 o
   4  -7   7        1.00        4.20      5.01 o
   5  -7   7        6.75        8.42      2.99 o
   6  -7   7       59.39       64.36      5.28 o
  -7  -6   7       96.66      123.73      7.94 o
  -6  -6   7        2.13        4.03      3.38 o
  -5  -6   7        7.57        7.58      2.44 o
  -4  -6   7        6.61        6.90      2.60 o
  -3  -6   7      281.69      247.80      6.80 o
  -2  -6   7      186.99      171.58      5.61 o
  -1  -6   7       97.79       85.28      4.28 o
   0  -6   7      102.15      105.00      7.09 o
   1  -6   7       46.62       48.76      3.58 o
   2  -6   7        0.69       -0.10      1.42 o
   3  -6   7       93.09       91.86      3.50 o
   4  -6   7        9.70       11.33      2.02 o
   5  -6   7       29.94       33.03      4.94 o
   6  -6   7       14.55       18.25      3.50 o
   7  -6   7       19.87       16.21      3.70 o
  -8  -5   7       27.63       27.94      3.71 o
  -7  -5   7       62.35       61.84      4.24 o
  -6  -5   7        8.49        4.59      2.19 o
  -5  -5   7      175.69      159.48      4.52 o
  -4  -5   7      105.51      104.89      3.57 o
  -3  -5   7      219.78      212.17      7.52 o
  -2  -5   7        6.57        2.15      2.12 o
  -1  -5   7      262.50      265.66      6.76 o
   0  -5   7      120.20      120.13      4.55 o
   1  -5   7      253.22      220.95      6.02 o
   2  -5   7       20.85       20.25      2.00 o
   3  -5   7      163.70      163.91      4.30 o
   4  -5   7        4.14        4.00      1.64 o
   5  -5   7       32.80       41.16      3.90 o
   6  -5   7       94.31      101.30      6.51 o
   7  -5   7        1.03       -0.64      2.53 o
   8  -5   7        1.50       -1.56      3.77 o
  -8  -4   7        0.28        3.43      2.34 o
  -7  -4   7        2.34        5.70      2.28 o
  -6  -4   7      202.79      177.40      7.61 o
  -5  -4   7       16.97       19.67      2.59 o
  -4  -4   7      357.01      317.98      6.13 o
  -3  -4   7        0.85        1.16      1.26 o
  -2  -4   7        0.01       -0.31      1.64 o
  -1  -4   7       52.44       44.84      2.22 o
   0  -4   7       80.16       76.49      2.64 o
   1  -4   7      794.60      770.24     10.48 o
   2  -4   7        0.40       -0.40      1.16 o
   3  -4   7      159.83      146.35      3.90 o
   4  -4   7        3.78       -0.63      1.37 o
   5  -4   7       29.24       32.57      2.35 o
   6  -4   7       19.96       24.84      3.17 o
   7  -4   7        4.59        6.52      2.76 o
   8  -4   7       18.22       23.94      5.33 o
  -8  -3   7        3.50        6.50      2.66 o
  -7  -3   7        8.37       10.69      2.50 o
  -6  -3   7       36.51       46.93      3.72 o
  -5  -3   7       44.93       39.91      3.26 o
  -4  -3   7      166.84      150.78      5.40 o
  -3  -3   7       15.02       14.52      1.76 o
  -2  -3   7      345.06      331.23      7.36 o
  -1  -3   7        6.65        9.05      1.91 o
   0  -3   7       74.87       58.51      2.32 o
   1  -3   7      258.47      231.51     11.70 o
   2  -3   7       17.89       17.59      1.36 o
   3  -3   7       99.91       98.55      2.93 o
   4  -3   7      109.78      101.43      2.84 o
   5  -3   7       52.00       53.04      2.27 o
   6  -3   7        4.33        5.84      1.69 o
   7  -3   7        0.83       -0.36      2.06 o
   8  -3   7       68.77       76.63      7.16 o
   9  -3   7        0.03        1.30      4.03 o
  -8  -2   7       23.37       27.27      5.46 o
  -7  -2   7        0.00        1.05      2.18 o
  -6  -2   7        2.86        3.21      1.94 o
  -5  -2   7        7.39        6.66      1.91 o
  -4  -2   7        0.34       -0.38      1.22 o
  -3  -2   7      330.34      330.05      5.94 o
  -2  -2   7       26.58       24.23      1.84 o
  -1  -2   7        6.21        6.78      1.26 o
   0  -2   7        0.04       -0.95      0.95 o
   1  -2   7       50.25       39.03      3.38 o
   2  -2   7       10.15       13.29      1.19 o
   3  -2   7     1311.51     1337.30     14.15 o
   4  -2   7      150.00      153.16      3.28 o
   5  -2   7       41.03       35.84      1.96 o
   6  -2   7       39.36       38.66      2.02 o
   7  -2   7       14.64       19.18      2.74 o
   8  -2   7       94.14       97.74     10.28 o
   9  -2   7       53.10       54.91      4.50 o
  -8  -1   7        3.99       12.10      4.16 o
  -7  -1   7        0.05       -0.28      1.97 o
  -6  -1   7       14.07       11.19      2.46 o
  -5  -1   7        1.41        1.79      1.75 o
  -4  -1   7        0.00       -0.90      1.43 o
  -3  -1   7        1.58        2.25      1.20 o
  -2  -1   7      273.20      265.27      4.95 o
  -1  -1   7        5.06        5.59      1.17 o
   0  -1   7       40.26       38.58      1.90 o
   1  -1   7       39.60       38.14      1.88 o
   2  -1   7      902.64      937.67     10.16 o
   3  -1   7       20.80       27.53      1.49 o
   4  -1   7       67.66       69.64      2.92 o
   5  -1   7       36.64       34.74      1.86 o
   6  -1   7       58.80       64.59      2.39 o
   7  -1   7      178.08      152.80      5.75 o
   8  -1   7       35.41       44.63      3.91 o
   9  -1   7       42.96       46.04     10.08 o
  10  -1   7        5.23        9.82      2.85 o
  -7   0   7        4.05        5.09      2.31 o
  -6   0   7       16.50       18.34      2.85 o
  -5   0   7       31.38       22.76      2.80 o
  -4   0   7       76.98       69.66      3.90 o
  -3   0   7      315.30      295.75      5.80 o
  -2   0   7       23.09       27.73      1.82 o
  -1   0   7      924.28      958.32     12.10 o
   0   0   7      263.92      275.47      4.75 o
   1   0   7      204.75      227.99      4.18 o
   2   0   7        5.65       10.01      1.99 o
   3   0   7       71.65       71.79      2.02 o
   4   0   7      541.48      516.22      6.50 o
   5   0   7        4.32        6.55      1.26 o
   6   0   7      163.58      162.32      4.12 o
   7   0   7      237.75      216.76      6.81 o
   8   0   7       13.22       13.02      2.61 o
   9   0   7        2.46        7.76      3.77 o
  10   0   7       32.06       41.55     13.08 o
  -7   1   7       15.35       16.08      2.93 o
  -6   1   7       11.72       15.87      2.63 o
  -5   1   7        3.66        2.88      1.84 o
  -4   1   7      110.16       97.59      4.36 o
  -3   1   7       43.29       41.23      2.93 o
  -2   1   7        7.15        6.44      1.30 o
  -1   1   7       44.08       43.00      2.04 o
   0   1   7      387.37      392.57      6.00 o
   1   1   7      166.08      201.68      3.84 o
   2   1   7      308.23      274.73      3.80 o
   3   1   7      731.26      709.77      8.02 o
   4   1   7     1374.87     1431.30     14.74 o
   5   1   7      228.55      222.06      9.42 o
   6   1   7       33.65       33.61      2.32 o
   7   1   7        0.18        0.95      1.20 o
   8   1   7        6.73        8.23      2.28 o
   9   1   7        6.27       12.08      3.19 o
  10   1   7       41.70       39.04      4.13 o
  -7   2   7        7.24        7.81      2.41 o
  -6   2   7       15.41       18.37      2.75 o
  -5   2   7        7.00       11.30      2.54 o
  -4   2   7      170.98      143.39     13.66 o
  -3   2   7     1396.10     1321.55     21.41 o
  -2   2   7      246.78      245.18      4.59 o
  -1   2   7       58.01       59.13      1.95 o
   0   2   7        4.26        4.75      0.80 o
   1   2   7      109.12      136.56      2.44 o
   2   2   7        0.35        0.00      0.50 o
   3   2   7       30.06       41.53      3.23 o
   4   2   7      191.07      206.81      3.37 o
   5   2   7      122.32      124.11      5.79 o
   6   2   7      764.90      714.98     10.29 o
   7   2   7      372.94      343.48      6.49 o
   8   2   7      141.77      128.99      9.43 o
   9   2   7       48.76       54.52      4.05 o
  10   2   7        5.75       10.17      4.55 o
  11   2   7       62.25       62.14      5.01 o
  -6   3   7        3.80        4.97      2.60 o
  -5   3   7      147.83      141.48     14.44 o
  -4   3   7        2.08        4.33      1.75 o
  -3   3   7       35.92       42.29      3.26 o
  -2   3   7       64.23       59.51      2.58 o
  -1   3   7        4.11        4.38      0.89 o
   0   3   7      351.02      382.98      5.14 o
   1   3   7      255.12      239.11      3.61 o
   2   3   7      380.83      336.69      4.53 o
   3   3   7      482.64      430.39      7.03 o
   4   3   7      960.55      981.68     12.65 o
   5   3   7      381.17      370.34      6.26 o
   6   3   7      220.63      191.37      5.95 o
   7   3   7        0.21        0.74      1.79 o
   8   3   7       22.40       25.08      2.12 o
   9   3   7        0.05        1.61      1.84 o
  10   3   7      133.99      121.78      5.79 o
  11   3   7       31.11       35.91      6.11 o
  -6   4   7       50.13       52.21      7.87 o
  -5   4   7        0.30        5.12      5.14 o
  -4   4   7        0.23        1.94      1.65 o
  -3   4   7        3.50        3.54      1.36 o
  -2   4   7      127.26      118.36      3.58 o
  -1   4   7        0.99        0.91      0.86 o
   0   4   7       19.65       19.56      1.33 o
   1   4   7      123.05      131.55      2.67 o
   2   4   7      277.17      301.53      4.32 o
   3   4   7      368.94      354.50      5.76 o
   4   4   7      144.92      171.33      3.78 o
   5   4   7      389.73      352.34      6.16 o
   6   4   7       35.08       42.78      2.30 o
   7   4   7       46.21       53.16      4.21 o
   8   4   7      254.99      234.81      5.42 o
   9   4   7       10.67       15.35      2.69 o
  10   4   7       59.60       63.44      8.20 o
  11   4   7        4.68        5.70      2.52 o
  -6   5   7        0.71        2.99      2.60 o
  -5   5   7       74.54       92.29     10.67 o
  -4   5   7        3.20        6.64      2.47 o
  -3   5   7        4.67        5.99      1.90 o
  -2   5   7      115.28      109.65      3.57 o
  -1   5   7       51.42       43.53      2.62 o
   0   5   7       68.80       69.37      2.16 o
   1   5   7       18.38       20.75      1.61 o
   2   5   7      235.41      249.34      3.95 o
   3   5   7      325.75      324.01      4.62 o
   4   5   7      368.94      379.86      6.35 o
   5   5   7      135.02      142.06      3.65 o
   6   5   7      524.59      501.65      8.17 o
   7   5   7      384.58      348.62      8.57 o
   8   5   7       24.79       25.01      2.22 o
   9   5   7       19.37       27.93      3.52 o
  10   5   7       17.77       18.37      6.11 o
  11   5   7        0.01       -0.43      2.47 o
  -5   6   7        2.57        6.90      2.86 o
  -4   6   7        0.11        5.24      1.94 o
  -3   6   7       26.63       22.41      2.24 o
  -2   6   7        3.55        5.65      1.50 o
  -1   6   7       86.65       77.22      3.10 o
   0   6   7       30.40       28.43      1.69 o
   1   6   7       23.30       24.97      1.57 o
   2   6   7      338.44      344.44      5.13 o
   3   6   7      754.44      758.70     10.57 o
   4   6   7       46.44       49.01      2.29 o
   5   6   7       40.01       48.25      2.35 o
   6   6   7      115.40      100.16      6.10 o
   7   6   7      504.43      469.36      8.20 o
   8   6   7        6.96        8.72      1.71 o
   9   6   7        0.29        1.84      1.42 o
  10   6   7       22.53       23.46      3.97 o
  11   6   7        8.55        5.82      2.72 o
  -4   7   7        6.19       11.19      4.03 o
  -3   7   7        3.09        7.35      2.39 o
  -2   7   7        4.66        7.29      2.20 o
  -1   7   7       96.54       91.07      3.39 o
   0   7   7      492.55      458.02     11.39 o
   1   7   7        4.21        4.98      1.10 o
   2   7   7       44.06       38.07      1.87 o
   3   7   7       48.42       57.51      2.55 o
   4   7   7        0.85        3.35      1.23 o
   5   7   7       13.19        9.54      2.25 o
   6   7   7      186.02      155.05      4.22 o
   7   7   7        3.90        2.77      1.88 o
   8   7   7        3.76        6.42      1.61 o
   9   7   7       30.36       35.79      6.44 o
  10   7   7      141.11      123.73      8.72 o
  11   7   7       29.31       30.70      3.84 o
  -3   8   7        3.96       11.05      5.20 o
  -2   8   7       18.96       23.76      3.19 o
  -1   8   7        7.24        6.12      4.49 o
   0   8   7       32.84       38.07      3.08 o
   1   8   7       16.40       15.05      1.82 o
   2   8   7       37.91       34.21      2.23 o
   3   8   7      744.84      659.41     26.09 o
   4   8   7      482.73      465.48     10.11 o
   5   8   7       18.93       12.19      2.16 o
   6   8   7       11.25        9.15      2.18 o
   7   8   7       81.49       70.33      4.49 o
   8   8   7        5.02        6.05      1.67 o
   9   8   7        0.23        4.58      1.85 o
  10   8   7        4.66        6.31      1.88 o
  11   8   7        0.64       -2.08      4.42 o
  -3   9   7       39.81       54.12      6.64 o
  -2   9   7        0.61        2.77      2.28 o
  -1   9   7        2.80        5.42      2.15 o
   0   9   7       27.84       29.52      2.99 o
   1   9   7      225.75      216.21      6.59 o
   2   9   7        6.78       13.09      2.21 o
   3   9   7       23.41       27.28      2.85 o
   4   9   7      245.20      226.22      6.61 o
   5   9   7      131.94      114.99      7.42 o
   6   9   7       33.65       25.68      3.77 o
   7   9   7       31.04       39.00      2.77 o
   8   9   7       33.39       37.08      2.79 o
   9   9   7       29.16       33.14      2.98 o
  10   9   7       79.74       91.14      4.10 o
  11   9   7        6.06        1.04      4.29 o
  -2  10   7       13.16       13.01      4.55 o
  -1  10   7        0.73        3.12      2.30 o
   0  10   7       14.20       15.42      2.67 o
   1  10   7       24.25       32.53      4.94 o
   2  10   7        9.44        6.15      2.16 o
   3  10   7       16.34       14.55      2.57 o
   4  10   7       46.51       56.25      3.63 o
   5  10   7       64.65       61.20      3.77 o
   6  10   7       65.52       55.60      3.77 o
   7  10   7        2.60        9.14      2.60 o
   8  10   7        0.58        2.07      2.80 o
   9  10   7        1.45        2.31      2.15 o
  10  10   7        3.81        6.02      2.39 o
   0  11   7        1.27        7.87      2.58 o
   1  11   7       11.33       16.78      3.90 o
   2  11   7        1.14        7.94      3.25 o
   3  11   7        0.29        2.65      2.28 o
   4  11   7        2.72        2.60      3.25 o
   5  11   7       44.32       47.16      9.17 o
   6  11   7        4.89        4.61      2.11 o
   7  11   7        0.06        2.57      4.16 o
   8  11   7        3.05        5.33      2.12 o
   9  11   7        0.23        3.27      2.67 o
   1  12   7       15.72       14.05      4.29 o
   2  12   7        2.11        2.99      3.51 o
   3  12   7       15.22       15.45      2.94 o
   4  12   7       10.66        8.92      2.66 o
   5  12   7       12.74       15.60      3.32 o
   6  12   7       36.84       32.07      3.58 o
   7  12   7       15.11       13.45      2.94 o
   4  13   7        0.38       -2.34      3.51 o
  -4 -10   8        2.87       12.23      4.29 o
  -3 -10   8       10.73       18.99      4.68 o
  -2 -10   8       10.74       13.68      3.18 o
  -1 -10   8        1.00       10.13      3.77 o
   0 -10   8        3.87        4.55      4.55 o
   1 -10   8       18.11       14.31      5.07 o
  -5  -9   8        7.52       10.95      3.22 o
  -4  -9   8        1.53        7.59      2.69 o
  -3  -9   8        0.31        5.88      2.56 o
  -2  -9   8       13.53        9.00      3.06 o
  -1  -9   8       19.86       26.75      3.50 o
   0  -9   8        3.85        7.64      5.01 o
   1  -9   8        0.02        5.74      3.97 o
   2  -9   8        1.61        5.37      2.90 o
  -6  -8   8        1.20        4.99      2.80 o
  -5  -8   8       34.62       39.51     11.97 o
  -4  -8   8       14.84       27.18      3.40 o
  -3  -8   8       17.40       19.76      3.26 o
  -2  -8   8        4.09        6.94      2.65 o
  -1  -8   8       12.48       19.56      3.16 o
   0  -8   8        4.78        6.37      3.32 o
   1  -8   8        0.45        4.72      2.44 o
   2  -8   8      100.20       95.40      4.83 o
   3  -8   8       43.16       45.16      6.90 o
   4  -8   8       50.68       54.90      6.77 o
  -7  -7   8        3.06        5.59      4.55 o
  -6  -7   8        1.00       -1.04      3.51 o
  -5  -7   8      125.82      133.93      5.66 o
  -4  -7   8       26.72       33.04      3.50 o
  -3  -7   8      260.30      247.43      7.35 o
  -2  -7   8        2.57        3.33      2.73 o
  -1  -7   8       15.45       16.45      2.83 o
   0  -7   8      226.04      209.98      6.58 o
   1  -7   8        1.89        3.09      2.33 o
   2  -7   8        2.95        2.98      2.16 o
   3  -7   8       14.52       14.69      2.78 o
   4  -7   8        0.75        6.90      3.64 o
   5  -7   8       93.87      113.45      8.07 o
   6  -7   8        0.04       -4.03      4.03 o
  -7  -6   8      147.26      172.25      9.76 o
  -6  -6   8       21.66       18.60      4.68 o
  -5  -6   8        3.93        9.37      2.58 o
  -4  -6   8        0.22       -1.15      2.20 o
  -3  -6   8       38.97       44.39      4.68 o
  -2  -6   8      603.87      559.97     12.55 o
  -1  -6   8        1.71        1.90      2.07 o
   0  -6   8       14.12       12.62      2.53 o
   1  -6   8      164.26      152.31      7.29 o
   2  -6   8        4.61        5.07      2.16 o
   3  -6   8        9.15       15.97      2.76 o
   4  -6   8        4.31        8.36      2.43 o
   5  -6   8        2.55        4.68      3.90 o
   6  -6   8       29.61       29.47      6.83 o
   7  -6   8        0.23       -0.09      2.98 o
  -7  -5   8        3.60        2.25      2.46 o
  -6  -5   8       27.13       26.50      3.31 o
  -5  -5   8        7.38       11.05      4.03 o
  -4  -5   8      128.78      119.94      3.92 o
  -3  -5   8       45.52       46.92      3.57 o
  -2  -5   8      129.46      119.52      9.11 o
  -1  -5   8      513.92      483.87     13.47 o
   0  -5   8      549.26      537.08     10.66 o
   1  -5   8      183.75      177.54      5.61 o
   2  -5   8       41.00       52.05      3.50 o
   3  -5   8      177.25      158.50      5.28 o
   4  -5   8       11.72        7.92      2.29 o
   5  -5   8       80.97       84.89      4.59 o
   6  -5   8       67.58       67.74      4.54 o
   7  -5   8       13.20       20.02      3.54 o
  -7  -4   8       21.62       24.35      3.31 o
  -6  -4   8       31.22       30.95      7.16 o
  -5  -4   8       91.99       78.95      4.32 o
  -4  -4   8        3.94        7.76      2.35 o
  -3  -4   8      175.34      166.19      8.05 o
  -2  -4   8       40.55       43.66      2.52 o
  -1  -4   8      128.41      117.55      3.52 o
   0  -4   8      515.58      478.12      9.26 o
   1  -4   8       19.14       23.16      2.71 o
   2  -4   8       38.16       37.72      3.08 o
   3  -4   8       28.50       36.60      5.14 o
   4  -4   8      151.18      119.10      3.75 o
   5  -4   8      147.17      135.72      4.06 o
   6  -4   8        9.54        9.68      2.67 o
   7  -4   8        0.02        2.37      2.99 o
   8  -4   8        6.82        7.68      4.16 o
  -7  -3   8        0.95        3.87      2.39 o
  -6  -3   8       16.19       22.93      3.08 o
  -5  -3   8       21.95       18.67      2.74 o
  -4  -3   8      236.95      228.40      5.17 o
  -3  -3   8        0.74        1.07      1.29 o
  -2  -3   8      158.68      152.08      4.23 o
  -1  -3   8      145.79      136.18      4.35 o
   0  -3   8       15.64       13.73      1.56 o
   1  -3   8        0.21        0.59      1.26 o
   2  -3   8       72.59       61.73      2.70 o
   3  -3   8      183.78      181.99      4.44 o
   4  -3   8      129.79      108.92      3.02 o
   5  -3   8        0.46        3.05      1.28 o
   6  -3   8       19.91       25.18      6.31 o
   7  -3   8       21.26       21.21      4.55 o
   8  -3   8       10.78        8.07      4.29 o
   9  -3   8       17.68       15.09      4.94 o
  -7  -2   8        0.81        1.38      2.12 o
  -6  -2   8       41.12       37.06      3.67 o
  -5  -2   8        1.81        2.69      1.94 o
  -4  -2   8       10.62       11.58      2.28 o
  -3  -2   8       29.23       26.46      2.56 o
  -2  -2   8        0.31        1.39      1.26 o
  -1  -2   8       10.46       12.11      1.55 o
   0  -2   8       32.54       43.01      2.18 o
   1  -2   8       94.99       89.17      5.46 o
   2  -2   8       40.40       43.28      2.29 o
   3  -2   8      142.97      134.58      3.59 o
   4  -2   8      106.39       99.68      3.05 o
   5  -2   8      424.48      370.57      5.73 o
   6  -2   8        1.23        1.67      1.16 o
   7  -2   8       35.20       36.64      3.59 o
   8  -2   8      103.05       94.99      5.06 o
   9  -2   8        1.76        2.08      3.51 o
  -7  -1   8       47.51       40.79      4.04 o
  -6  -1   8        2.60        5.00      2.14 o
  -5  -1   8        4.15        5.08      2.06 o
  -4  -1   8       18.96       22.37      5.07 o
  -3  -1   8      136.54      136.94      3.78 o
  -2  -1   8        0.56        1.24      1.17 o
  -1  -1   8      125.45      123.96      4.64 o
   0  -1   8       46.96       43.24      2.17 o
   1  -1   8      146.38      145.60      3.53 o
   2  -1   8        8.71        7.74      1.55 o
   3  -1   8      313.71      328.17     12.60 o
   4  -1   8        0.06        2.65      1.09 o
   5  -1   8      313.50      306.62      4.98 o
   6  -1   8       16.24       18.60      1.93 o
   7  -1   8       33.02       36.62      3.36 o
   8  -1   8        5.62        5.40      2.34 o
   9  -1   8        0.85        7.48      2.57 o
  10  -1   8        5.48       10.08      2.84 o
  -7   0   8        5.35        2.09      2.48 o
  -6   0   8        0.05        1.24      2.06 o
  -5   0   8       17.70       13.48      2.53 o
  -4   0   8        2.27        4.09      2.67 o
  -3   0   8        8.61        8.00      2.15 o
  -2   0   8       64.77       60.76      2.57 o
  -1   0   8      505.64      496.57      7.55 o
   0   0   8       28.00       22.59      1.68 o
   1   0   8       92.01       93.55      2.80 o
   2   0   8      424.08      392.51      6.27 o
   3   0   8      432.45      432.62      5.71 o
   4   0   8       10.11       13.18      1.70 o
   5   0   8       23.04       21.09      1.54 o
   6   0   8      156.97      136.58      3.86 o
   7   0   8        7.63        7.79      1.57 o
   8   0   8        4.87        8.28      2.43 o
   9   0   8       25.44       32.15      3.58 o
  10   0   8       42.49       47.97      5.40 o
  -7   1   8       25.52       38.77      5.72 o
  -6   1   8        0.37        5.83      3.71 o
  -5   1   8        0.01        0.92      1.66 o
  -4   1   8        0.01        0.78      1.56 o
  -3   1   8       42.69       37.77      3.20 o
  -2   1   8      187.01      169.06      3.92 o
  -1   1   8        3.35        2.34      1.72 o
   0   1   8       15.13        9.22      1.28 o
   1   1   8      119.67      125.24      3.39 o
   2   1   8      608.93      573.87      8.10 o
   3   1   8        1.57        2.55      0.79 o
   4   1   8     1059.95     1027.90     12.42 o
   5   1   8       19.00       24.96      1.87 o
   6   1   8       93.37       84.67      3.07 o
   7   1   8       72.67       77.46      3.14 o
   8   1   8        4.06        4.21      2.11 o
   9   1   8        2.11        0.14      1.94 o
  10   1   8        0.04        3.27      2.39 o
  -6   2   8       50.66       56.81      3.97 o
  -5   2   8        7.06        6.74      2.21 o
  -4   2   8      243.62      224.54      6.90 o
  -3   2   8     1088.56     1003.33     17.65 o
  -2   2   8      343.60      294.15      7.35 o
  -1   2   8       19.99       22.79      1.70 o
   0   2   8      159.97      148.42      3.49 o
   1   2   8      464.39      452.23      6.83 o
   2   2   8        5.98        7.32      1.34 o
   3   2   8        3.85        2.37      1.00 o
   4   2   8      237.85      244.39      7.55 o
   5   2   8       36.90       36.39      2.07 o
   6   2   8       27.14       33.08      2.19 o
   7   2   8      402.44      375.32      6.94 o
   8   2   8       49.13       52.36      2.81 o
   9   2   8       53.34       54.47      7.48 o
  10   2   8       61.40       60.54      4.63 o
  11   2   8       64.95       60.63      6.90 o
  -6   3   8       70.69       75.27      9.04 o
  -5   3   8        0.39        4.21      3.19 o
  -4   3   8       34.21       42.20      5.66 o
  -3   3   8      223.44      207.24      6.39 o
  -2   3   8      332.96      307.68      7.63 o
  -1   3   8      181.20      182.21      4.04 o
   0   3   8      910.36      910.62     11.82 o
   1   3   8      101.64       90.02      2.74 o
   2   3   8      397.74      373.15      5.61 o
   3   3   8       74.28       68.98      1.93 o
   4   3   8      272.32      246.23      9.43 o
   5   3   8       31.25       33.84      2.01 o
   6   3   8      387.47      347.16     13.02 o
   7   3   8       92.80       85.44      3.27 o
   8   3   8      292.35      279.54      8.17 o
   9   3   8       19.43       21.70      8.91 o
  10   3   8       95.86       91.14      9.17 o
  11   3   8        8.80       12.04      2.84 o
  -6   4   8       13.93       18.47      3.90 o
  -5   4   8        3.71        5.62      2.23 o
  -4   4   8        7.70       13.17      3.19 o
  -3   4   8       45.71       54.15      3.59 o
  -2   4   8        3.60        2.11      1.53 o
  -1   4   8       14.50       19.58      1.68 o
   0   4   8       45.90       43.62      2.72 o
   1   4   8      271.48      292.31      4.45 o
   2   4   8      123.67      130.90      3.03 o
   3   4   8       34.06       34.11      1.52 o
   4   4   8        0.44        1.13      0.89 o
   5   4   8       13.58       10.63      1.42 o
   6   4   8        2.21        3.00      1.27 o
   7   4   8      262.22      233.34      8.63 o
   8   4   8      101.17       92.69      3.91 o
   9   4   8        0.91       -0.09      3.25 o
  10   4   8        7.59       11.02      2.70 o
  11   4   8       14.08       18.57      3.37 o
  -5   5   8       16.76       26.34      3.41 o
  -4   5   8        1.04        6.17      3.51 o
  -3   5   8        8.91        9.05      3.32 o
  -2   5   8       28.27       27.34      2.80 o
  -1   5   8       62.04       56.47      3.31 o
   0   5   8      140.71      138.39      3.07 o
   1   5   8        4.41        6.57      1.05 o
   2   5   8      109.90      103.13      2.88 o
   3   5   8       75.42       78.31      5.42 o
   4   5   8       30.95       38.90      2.61 o
   5   5   8        0.35        3.15      1.14 o
   6   5   8      359.60      353.18      6.63 o
   7   5   8       60.91       56.23      2.79 o
   8   5   8        9.78        7.60      2.01 o
   9   5   8        1.00        1.13      1.48 o
  10   5   8       23.47       26.92      3.47 o
  11   5   8       20.14       19.81      3.47 o
  -5   6   8        3.83        9.89      3.38 o
  -4   6   8        1.80       11.56      3.32 o
  -3   6   8        2.60        5.07      2.60 o
  -2   6   8      117.82      111.63      6.64 o
  -1   6   8       98.67       88.34      5.59 o
   0   6   8       86.47       84.52      2.92 o
   1   6   8      102.61      103.08      3.15 o
   2   6   8      211.12      201.74      3.76 o
   3   6   8       24.77       25.99      1.87 o
   4   6   8      299.78      284.43      5.54 o
   5   6   8      578.97      558.72      8.85 o
   6   6   8      195.03      175.64      5.18 o
   7   6   8      378.70      329.20      6.58 o
   8   6   8        3.24        3.80      2.28 o
   9   6   8        0.62       -0.01      1.44 o
  10   6   8       17.32       20.32      3.18 o
  11   6   8        0.60        1.15      2.45 o
  -3   7   8        9.08       16.65      4.42 o
  -2   7   8       11.28       15.57      4.49 o
  -1   7   8       35.34       34.95      2.49 o
   0   7   8       67.50       63.17      2.87 o
   1   7   8        0.23        0.99      1.00 o
   2   7   8        1.39        2.47      1.10 o
   3   7   8      128.30      113.90      3.45 o
   4   7   8       14.67       15.54      1.74 o
   5   7   8        5.08        3.07      1.35 o
   6   7   8       27.89       31.77      2.29 o
   7   7   8       32.98       34.55      2.49 o
   8   7   8        6.91        5.30      1.64 o
   9   7   8        3.34        5.75      1.74 o
  10   7   8       74.30       71.56      4.74 o
  11   7   8        0.74        6.22      2.50 o
  -3   8   8       10.88       12.88      4.29 o
  -2   8   8        1.48        1.82      3.25 o
  -1   8   8       31.64       34.52      7.03 o
   0   8   8       10.62        9.57      2.07 o
   1   8   8       33.50       34.26      5.14 o
   2   8   8       32.03       30.17      2.21 o
   3   8   8       75.17       73.11      2.99 o
   4   8   8       36.46       44.01      2.92 o
   5   8   8       27.86       26.63      2.24 o
   6   8   8       72.72       65.73      3.03 o
   7   8   8      100.14      102.42      4.70 o
   8   8   8        9.41       10.89      2.56 o
   9   8   8        8.84       13.96      4.29 o
  10   8   8       10.14       18.06      2.34 o
  11   8   8        6.16        8.33      5.07 o
  -2   9   8       20.83       22.51      4.81 o
  -1   9   8        0.25        1.33      2.93 o
   0   9   8        2.13        9.47      2.33 o
   1   9   8       55.35       58.20      9.11 o
   2   9   8       43.69       41.57      3.22 o
   3   9   8       52.75       57.15      3.53 o
   4   9   8       60.00       54.38      5.07 o
   5   9   8        1.09        0.13      2.34 o
   6   9   8       94.75       89.32      4.50 o
   7   9   8       15.45       18.26      2.08 o
   8   9   8       11.26       19.34      2.65 o
   9   9   8        4.03        9.38      2.18 o
  10   9   8        2.55        2.87      2.03 o
  11   9   8       48.56       45.93      7.55 o
  -1  10   8        0.83        3.38      2.58 o
   0  10   8        0.06        2.29      2.09 o
   2  10   8        0.84        3.29      2.07 o
   3  10   8       10.63       10.09      2.44 o
   4  10   8      118.22      123.41      5.14 o
   5  10   8        0.34        3.00      1.93 o
   6  10   8       46.10       46.20      5.27 o
   7  10   8       16.13       21.28      4.49 o
   8  10   8       38.76       29.90      3.22 o
   9  10   8        0.78        3.96      3.19 o
  10  10   8        6.95        7.42      3.38 o
   0  11   8       14.28       16.13      4.42 o
   1  11   8       10.06       15.61      3.77 o
   2  11   8        6.80        5.20      3.25 o
   3  11   8       25.98       24.50      3.13 o
   4  11   8      115.21      118.31      5.18 o
   5  11   8       12.25       13.72      2.62 o
   6  11   8        2.38        4.33      2.11 o
   7  11   8        0.00        3.87      2.03 o
   8  11   8        8.07       12.69      2.53 o
   9  11   8       26.38       31.77      5.66 o
   2  12   8       10.57       14.44      4.29 o
   3  12   8       13.29       20.61      5.27 o
   4  12   8       10.49       11.39      2.90 o
   5  12   8       15.73       11.18      2.85 o
   6  12   8       49.66       50.16      4.28 o
   7  12   8       25.14       26.43      5.27 o
  -4  -9   9       12.97       18.47      4.68 o
  -3  -9   9       71.88       74.73      4.82 o
  -2  -9   9       89.94       92.25      5.15 o
  -1  -9   9        7.70       16.17      3.20 o
   0  -9   9       64.80       79.68      6.57 o
   1  -9   9        0.13        3.71      2.94 o
   2  -9   9       12.88       13.92      4.81 o
  -5  -8   9        0.66        5.37      2.71 o
  -4  -8   9        9.76       15.27      3.17 o
  -3  -8   9       19.00       26.61      6.24 o
  -2  -8   9       15.30       15.68      2.96 o
  -1  -8   9        1.79        6.64      2.50 o
   0  -8   9        0.00        4.78      3.97 o
   1  -8   9       13.60       16.07      3.38 o
   2  -8   9        3.05        8.29      3.06 o
   3  -8   9       16.98       11.55      3.16 o
  -6  -7   9       28.27       28.49      5.33 o
  -5  -7   9        6.70        8.34      3.51 o
  -4  -7   9       26.56       31.17      3.44 o
  -3  -7   9        0.90        4.88      2.58 o
  -2  -7   9       47.43       56.17      4.23 o
  -1  -7   9       11.47       19.17      2.94 o
   0  -7   9        1.49        6.94      2.62 o
   1  -7   9        0.23       -0.16      2.18 o
   2  -7   9       21.92       34.93      3.61 o
   3  -7   9        1.44        4.83      4.29 o
   4  -7   9        0.40        3.57      2.57 o
   5  -7   9       11.03       14.83      5.07 o
  -6  -6   9       41.91       47.75      6.11 o
  -5  -6   9       92.30      104.29      5.09 o
  -4  -6   9       14.69       12.84      2.98 o
  -3  -6   9        5.12        4.53      4.75 o
  -2  -6   9        2.01        3.66      2.39 o
  -1  -6   9       17.72       17.10      2.90 o
   0  -6   9       75.01       65.96      4.09 o
   1  -6   9       11.21       10.53      2.62 o
   2  -6   9        2.73        7.16      2.48 o
   3  -6   9        7.85       14.42      2.71 o
   4  -6   9       27.48       27.52      4.29 o
   5  -6   9        0.26       16.26      4.29 o
   6  -6   9       33.25       47.10      6.24 o
  -7  -5   9       35.34       30.47      3.85 o
  -6  -5   9        0.58        5.98      3.77 o
  -5  -5   9        2.80       10.67      4.03 o
  -4  -5   9        1.04        5.44      2.29 o
  -3  -5   9        3.76        4.81      2.39 o
  -2  -5   9       96.02       85.05      4.32 o
  -1  -5   9       97.78       86.84      4.32 o
   0  -5   9        0.97        2.28      2.12 o
   1  -5   9        0.32        0.33      1.93 o
   2  -5   9       14.44       12.51      6.37 o
   3  -5   9       18.59       24.46      2.94 o
   4  -5   9       20.13       15.42      4.16 o
   5  -5   9       65.74       84.22      5.72 o
   6  -5   9        0.00       12.10      4.03 o
  -7  -4   9       22.17       22.17      3.53 o
  -6  -4   9       16.87       28.27      9.43 o
  -5  -4   9       16.97       13.61      2.68 o
  -4  -4   9      112.80      110.70      3.83 o
  -3  -4   9        6.51        7.30      1.71 o
  -2  -4   9       64.23       68.58      3.00 o
  -1  -4   9       37.40       34.11      2.30 o
   0  -4   9        7.62        9.63      4.03 o
   1  -4   9        0.36       -1.68      1.88 o
   2  -4   9        0.02       -1.43      1.79 o
   3  -4   9      199.78      183.32      5.69 o
   4  -4   9       78.42       67.22      3.77 o
   5  -4   9       12.72       17.95      2.52 o
   6  -4   9        2.14        9.37      3.38 o
   8  -4   9        6.82       10.54      4.42 o
  -7  -3   9        0.08        4.81      2.56 o
  -6  -3   9        7.77        9.07      2.65 o
  -5  -3   9       31.70       28.12      3.26 o
  -4  -3   9       48.69       48.25      3.62 o
  -3  -3   9        4.21        5.66      1.57 o
  -2  -3   9      159.78      153.57      4.21 o
  -1  -3   9       41.23       37.51      3.29 o
   0  -3   9      303.46      252.07      5.25 o
   1  -3   9      424.96      381.99      6.78 o
   2  -3   9        6.69        3.42      1.62 o
   3  -3   9      307.93      286.13      8.33 o
   4  -3   9        3.29        1.66      1.47 o
   5  -3   9       37.33       33.26      2.90 o
   6  -3   9       25.54       31.51      2.85 o
   7  -3   9       68.70       55.55      6.24 o
   8  -3   9       26.01       29.14      5.33 o
   9  -3   9        0.00        4.68      4.03 o
  -7  -2   9        0.14        1.69      2.43 o
  -6  -2   9        8.12        7.26      3.12 o
  -5  -2   9        2.43        3.78      2.06 o
  -4  -2   9       72.22       68.07      3.90 o
  -3  -2   9      292.78      252.94      5.47 o
  -2  -2   9        1.29        1.22      1.34 o
  -1  -2   9        2.60        2.57      1.37 o
   0  -2   9       16.64       18.80      1.84 o
   1  -2   9      333.55      295.17      6.89 o
   2  -2   9        8.45        6.87      1.57 o
   3  -2   9      108.01       90.05      3.18 o
   4  -2   9       28.83       31.68      3.33 o
   5  -2   9       57.47       55.57      2.71 o
   6  -2   9        9.45       11.03      1.54 o
   7  -2   9        4.82        7.42      2.37 o
   8  -2   9        7.23        8.98      3.77 o
   9  -2   9        2.13        0.39      3.12 o
  -6  -1   9       47.57       48.48      4.18 o
  -5  -1   9        1.24        3.06      2.03 o
  -4  -1   9       22.23       24.75      3.02 o
  -3  -1   9       34.56       38.25      2.42 o
  -2  -1   9      197.04      194.41      4.88 o
  -1  -1   9      202.61      188.39      4.39 o
   0  -1   9      196.05      178.72      4.18 o
   1  -1   9       15.21       15.63      1.66 o
   2  -1   9        0.21        0.07      1.52 o
   3  -1   9      258.88      241.76      4.97 o
   4  -1   9      701.13      676.73     10.93 o
   5  -1   9       79.69       75.02      2.98 o
   6  -1   9       12.46       10.71      1.73 o
   7  -1   9       23.15       19.27      2.86 o
   8  -1   9       10.49       13.27      2.76 o
   9  -1   9       25.42       25.82      3.36 o
  10  -1   9        4.20        4.06      2.70 o
  -6   0   9        0.01        2.94      2.21 o
  -5   0   9        0.53       -0.85      1.91 o
  -4   0   9       17.65       17.49      2.59 o
  -3   0   9        5.26        6.01      2.00 o
  -2   0   9      186.58      166.73      5.44 o
  -1   0   9      101.31       98.02      3.19 o
   0   0   9       26.32       26.33      1.94 o
   1   0   9       19.68       23.41      1.81 o
   2   0   9        9.63        6.74      1.37 o
   3   0   9      119.86      117.64      3.33 o
   4   0   9      406.45      372.49      6.37 o
   5   0   9      365.07      328.35      6.14 o
   6   0   9       31.54       32.23      2.27 o
   7   0   9        7.99        8.58      1.70 o
   8   0   9       15.80       18.36      3.64 o
   9   0   9      132.73      130.22      5.98 o
  10   0   9       39.92       41.65      4.27 o
  -6   1   9        3.62        2.85      4.88 o
  -5   1   9       15.43       18.75      2.75 o
  -4   1   9       36.81       44.34      4.75 o
  -3   1   9       18.38       20.72      2.70 o
  -2   1   9       57.47       56.66      2.63 o
  -1   1   9      118.30      107.98      3.28 o
   0   1   9        8.02        9.60      1.43 o
   1   1   9       31.71       33.23      1.99 o
   2   1   9        9.55        7.23      1.35 o
   3   1   9      167.58      147.18      3.76 o
   4   1   9        4.80        7.07      1.54 o
   5   1   9       60.40       68.74      2.75 o
   6   1   9        5.23        6.99      1.60 o
   7   1   9      452.96      395.89      7.36 o
   8   1   9       79.77       73.90      4.31 o
   9   1   9        7.93       10.79      2.68 o
  10   1   9       21.53       22.77      3.36 o
  -6   2   9        1.39        6.21      3.19 o
  -5   2   9        0.16        4.66      2.02 o
  -4   2   9       13.92       15.51      2.43 o
  -3   2   9      242.65      213.50      6.67 o
  -2   2   9      140.96      117.24      5.79 o
  -1   2   9       70.04       62.02      2.55 o
   0   2   9      144.18      141.29      3.58 o
   1   2   9      135.43      136.00      8.30 o
   2   2   9        0.19       -0.49      0.99 o
   3   2   9      168.53      161.00      4.00 o
   4   2   9      817.18      759.08     12.74 o
   5   2   9       62.82       65.95      2.63 o
   6   2   9        1.41       -0.16      1.20 o
   7   2   9      233.99      206.63      5.04 o
   8   2   9        8.16       13.31      1.86 o
   9   2   9        0.14        4.86      2.09 o
  10   2   9       77.98       84.57      5.11 o
  -5   3   9        1.75        6.79      2.60 o
  -4   3   9        6.10        8.46      2.25 o
  -3   3   9      173.39      167.74      5.93 o
  -2   3   9        5.75        1.23      3.32 o
  -1   3   9      364.61      330.78      6.95 o
   0   3   9      122.40      118.56      3.31 o
   1   3   9      131.35      132.03      3.43 o
   2   3   9       43.71       43.43      2.62 o
   3   3   9        0.27        1.18      1.10 o
   4   3   9      756.55      674.00      9.64 o
   5   3   9       23.30       29.00      1.96 o
   6   3   9       97.74       88.67      5.63 o
   7   3   9       28.18       29.80      2.64 o
   8   3   9       82.54       80.86      3.36 o
   9   3   9       15.09       14.58      3.19 o
  10   3   9        1.66        2.53      2.22 o
  11   3   9       21.30       22.64      4.42 o
  -5   4   9       11.36       19.37      8.52 o
  -4   4   9        2.29        7.27      2.24 o
  -3   4   9       27.13       35.99      6.77 o
  -2   4   9       58.93       59.21      3.63 o
  -1   4   9        0.30       -1.20      1.56 o
   0   4   9        2.58        3.94      1.39 o
   1   4   9       97.76       94.71      3.01 o
   2   4   9        1.98        2.57      1.42 o
   3   4   9       52.24       44.26      1.81 o
   4   4   9       55.77       48.52      2.24 o
   5   4   9       78.52       71.71      4.29 o
   6   4   9       14.67       17.29      1.78 o
   7   4   9      784.18      730.04     11.16 o
   8   4   9       19.49       19.13      2.05 o
   9   4   9       17.42       18.11      2.40 o
  10   4   9       31.82       23.63      3.34 o
  11   4   9       10.07       12.62      4.03 o
  -5   5   9        1.24        4.29      2.86 o
  -4   5   9        1.45        6.28      2.23 o
  -3   5   9        7.05       13.92      2.62 o
  -2   5   9       43.19       48.31      3.50 o
  -1   5   9       15.62       16.59      2.39 o
   0   5   9      159.22      169.41      7.67 o
   1   5   9        8.40        7.92      1.43 o
   2   5   9       22.60       25.01      2.93 o
   3   5   9       33.00       33.98      2.04 o
   4   5   9       30.53       29.75      2.55 o
   5   5   9      618.98      582.70      9.12 o
   6   5   9       62.66       64.01      2.82 o
   7   5   9       13.67       15.11      1.92 o
   8   5   9      172.86      157.84      5.99 o
   9   5   9        2.76        3.43      1.60 o
  10   5   9       34.90       32.70      4.16 o
  11   5   9       77.90       72.05      5.25 o
  -4   6   9       31.06       45.02      4.15 o
  -3   6   9        9.91       20.03      5.92 o
  -2   6   9       19.27       26.12      4.23 o
  -1   6   9        3.81        5.42      1.96 o
   0   6   9      293.82      274.28      7.21 o
   1   6   9        9.26       11.56      2.39 o
   2   6   9       35.52       35.53      3.01 o
   3   6   9       45.01       42.65      2.36 o
   4   6   9      216.70      215.24      4.83 o
   5   6   9      407.86      380.28      6.95 o
   6   6   9        5.06        4.25      1.43 o
   7   6   9        2.19        3.93      1.51 o
   8   6   9        4.21        4.95      2.27 o
   9   6   9      205.81      178.98      8.26 o
  10   6   9       23.96       25.49      3.44 o
  11   6   9       10.42       11.66      3.03 o
  -3   7   9       20.36       37.86      6.24 o
  -2   7   9        5.06        9.78      2.40 o
  -1   7   9       12.81       14.90      2.50 o
   0   7   9        5.98        7.87      1.93 o
   1   7   9        4.83        4.21      1.64 o
   2   7   9       85.87       78.30      3.22 o
   3   7   9       39.28       37.00      2.69 o
   4   7   9       52.41       51.13      2.62 o
   5   7   9       55.32       60.74      2.79 o
   6   7   9        2.41        5.19      1.90 o
   7   7   9       42.82       44.87      2.74 o
   8   7   9        4.05        2.73      1.60 o
   9   7   9        7.08       10.31      2.02 o
  10   7   9       20.55       23.51      2.62 o
  11   7   9       19.29       14.57      3.77 o
   1   8   9       37.38       42.54      4.29 o
   2   8   9       22.23       21.73      2.05 o
   3   8   9       36.02       30.71      2.42 o
   4   8   9       41.72       40.47      2.57 o
   5   8   9       12.02       12.15      1.80 o
   6   8   9       12.45       15.86      1.99 o
   7   8   9       88.64       73.45      3.33 o
   8   8   9        3.60        6.59      1.90 o
   9   8   9      107.66      109.87      4.30 o
  10   8   9        1.37        3.35      2.56 o
  -1   9   9        0.47        2.99      3.12 o
   0   9   9       83.48       85.35      6.24 o
   2   9   9        0.29        1.19      1.79 o
   3   9   9        0.73        2.21      2.73 o
   4   9   9        2.36        2.05      1.74 o
   5   9   9       68.29       57.23      4.42 o
   6   9   9       10.84       11.59      2.98 o
   7   9   9       14.16       14.30      2.61 o
   8   9   9       11.80       20.36      5.85 o
   9   9   9        2.12        6.10      1.90 o
  10   9   9       14.62       23.12      2.74 o
  -1  10   9        3.36       11.19      4.03 o
   2  10   9       19.86       23.16      4.29 o
   3  10   9        1.49        2.81      2.08 o
   4  10   9       35.64       38.57      3.54 o
   5  10   9       27.38       33.78      5.07 o
   6  10   9       22.27       27.60      7.94 o
   7  10   9        7.25       10.41      2.34 o
   8  10   9       28.41       36.70      9.24 o
   9  10   9       15.33       13.75      2.67 o
   2  11   9        0.97        5.20      3.25 o
   3  11   9       17.30       19.01      2.94 o
   4  11   9       14.33       17.37      2.99 o
   5  11   9       23.96       25.33      3.22 o
   6  11   9       10.85       13.76      2.74 o
   7  11   9        7.49        7.80      2.48 o
   8  11   9       23.52       25.11      3.26 o
   3  12   9        1.61        3.64      3.51 o
   4  12   9        0.01        2.83      2.46 o
   5  12   9       29.23       27.70      3.54 o
   6  12   9      133.96      131.53      8.72 o
   7  12   9       35.72       35.00      5.20 o
  -4  -8  10        7.19        9.37      4.42 o
  -3  -8  10        1.50        7.43      2.94 o
  -2  -8  10       69.89       79.14      4.83 o
  -1  -8  10        3.70        7.37      2.83 o
   0  -8  10        0.00        4.30      2.65 o
   1  -8  10       14.06       13.24      3.97 o
   2  -8  10        5.68        8.59      3.04 o
   3  -8  10        0.71        8.85      4.03 o
  -5  -7  10       19.47       29.40      5.07 o
  -4  -7  10       32.05       41.42      4.04 o
  -3  -7  10       26.27       27.75      3.49 o
  -2  -7  10        9.80       14.64      3.13 o
  -1  -7  10      113.90      116.01      5.24 o
   0  -7  10       33.51       37.01      3.82 o
   1  -7  10       13.64       20.50      3.08 o
   2  -7  10       15.13       19.48      3.16 o
   3  -7  10       18.75       22.98      4.68 o
   4  -7  10        0.30        6.45      2.68 o
  -5  -6  10       36.37       43.84      6.37 o
  -4  -6  10       12.76       15.70      3.11 o
  -3  -6  10       33.86       38.27      3.68 o
  -2  -6  10      104.16       97.18      4.96 o
  -1  -6  10       29.11       31.74      4.16 o
   0  -6  10       28.31       32.21      3.45 o
   1  -6  10        6.63        9.53      2.66 o
   2  -6  10       25.75       34.32      5.59 o
   3  -6  10       82.96       79.20      8.85 o
   4  -6  10        6.02       10.82      3.77 o
   5  -6  10       51.95       60.50      6.51 o
   6  -6  10       45.90       54.90      6.90 o
  -6  -5  10       23.65       35.00      5.72 o
  -5  -5  10        0.52        3.12      3.64 o
  -4  -5  10       75.59       77.77      4.33 o
  -3  -5  10       93.44       86.31      4.63 o
  -2  -5  10        1.46        3.66      2.39 o
  -1  -5  10       59.94       53.90      7.81 o
   0  -5  10      140.39      127.32      5.19 o
   1  -5  10       90.19       74.45      4.23 o
   2  -5  10       13.17       14.98      4.03 o
   3  -5  10       19.16       18.83      3.64 o
   4  -5  10       18.82       18.22      2.76 o
   5  -5  10       18.87       33.89      3.33 o
   6  -5  10       27.12       32.79      5.33 o
  -6  -4  10        0.20        0.78      2.28 o
  -5  -4  10       10.01        6.81      2.55 o
  -4  -4  10        9.45       13.00      2.73 o
  -3  -4  10       30.85       32.62      2.57 o
  -2  -4  10       26.58       23.03      2.26 o
  -1  -4  10        3.57        2.84      2.24 o
   0  -4  10        3.57        3.07      2.24 o
   1  -4  10       17.94       26.59      2.98 o
   2  -4  10       29.67       31.00      3.04 o
   3  -4  10       21.08       25.18      2.89 o
   4  -4  10        1.14        1.08      2.41 o
   5  -4  10        0.01        5.92      2.11 o
   6  -4  10       20.74       32.53      4.81 o
  -6  -3  10        3.78        0.05      2.37 o
  -5  -3  10        1.25        1.56      2.16 o
  -4  -3  10        0.66        2.60      2.12 o
  -3  -3  10        0.43        1.46      2.75 o
  -2  -3  10       13.82       17.88      2.15 o
  -1  -3  10      163.90      148.44      4.24 o
   0  -3  10       73.49       65.88      2.94 o
   1  -3  10      273.22      248.05      7.50 o
   2  -3  10      516.60      486.02      8.16 o
   3  -3  10       13.67       15.48      1.97 o
   4  -3  10       75.56       60.95      3.63 o
   5  -3  10        2.71        5.59      2.02 o
   6  -3  10       42.74       61.28      5.07 o
  -6  -2  10        9.12       11.69      4.29 o
  -5  -2  10        9.74       10.53      2.50 o
  -4  -2  10       11.08       11.46      2.50 o
  -3  -2  10      204.15      172.29      4.68 o
  -2  -2  10      451.39      415.61      8.02 o
  -1  -2  10        2.38        3.01      1.50 o
   0  -2  10      480.06      425.10      9.55 o
   1  -2  10      155.04      148.21      5.05 o
   2  -2  10       55.97       49.09      2.64 o
   3  -2  10       57.85       56.69      2.83 o
   4  -2  10       47.25       42.28      5.06 o
   5  -2  10        5.04        6.33      1.72 o
   6  -2  10        2.15        4.07      1.91 o
   7  -2  10       18.33       15.35      3.90 o
  -6  -1  10        1.35       -1.95      2.05 o
  -5  -1  10        0.65        2.34      2.17 o
  -4  -1  10        7.24       10.50      3.38 o
  -3  -1  10       56.81       61.20      4.00 o
  -2  -1  10      350.90      312.53      7.58 o
  -1  -1  10        7.54        9.21      1.67 o
   0  -1  10        1.66        0.55      1.33 o
   1  -1  10      232.91      191.19      4.48 o
   2  -1  10       51.65       52.19      2.69 o
   3  -1  10       10.03        7.29      1.65 o
   4  -1  10      597.59      520.87      8.36 o
   5  -1  10        3.92        3.39      1.47 o
   6  -1  10      128.12      114.49      4.62 o
   7  -1  10       34.82       38.26      3.90 o
   8  -1  10        3.49        6.11      3.51 o
   9  -1  10        3.75       10.93      4.03 o
  -6   0  10       35.69       47.10      6.24 o
  -5   0  10       18.81       21.91      3.64 o
  -4   0  10        0.27        0.07      2.60 o
  -3   0  10      212.76      193.20      7.22 o
  -2   0  10        6.28        5.07      1.61 o
  -1   0  10        0.05       -0.46      1.29 o
   0   0  10       22.32       22.45      2.00 o
   1   0  10       72.62       62.14      2.70 o
   2   0  10        1.42        1.85      1.94 o
   3   0  10      230.85      213.36      4.75 o
   4   0  10      206.98      197.92      4.57 o
   5   0  10      200.41      177.40      5.58 o
   6   0  10        8.38       13.55      2.31 o
   7   0  10       13.59        9.85      2.19 o
   8   0  10        5.15        9.56      3.71 o
   9   0  10       44.19       47.21      4.22 o
  10   0  10        0.09        5.20      3.51 o
  -5   1  10        0.99        5.19      2.24 o
  -4   1  10        9.63        8.62      3.58 o
  -3   1  10      125.72      105.48      4.83 o
  -2   1  10      213.88      206.40      6.48 o
  -1   1  10       71.28       69.49      2.94 o
   0   1  10       11.11       10.77      1.61 o
   1   1  10       15.96       18.38      1.85 o
   2   1  10        4.26        5.95      1.40 o
   3   1  10      189.15      176.48      4.25 o
   4   1  10       77.33       77.64      2.99 o
   5   1  10      233.71      217.10      6.17 o
   6   1  10      858.61      783.59     14.17 o
   7   1  10       29.16       32.65      3.03 o
   8   1  10        1.93        3.26      1.47 o
   9   1  10       67.37       67.81      4.54 o
  10   1  10       39.24       41.69      4.20 o
  -5   2  10        3.93        5.69      2.33 o
  -4   2  10        8.75       14.48      2.44 o
  -3   2  10        6.65        6.81      2.16 o
  -2   2  10       41.83       41.90      3.44 o
  -1   2  10       42.60       39.83      2.43 o
   0   2  10        4.33        3.44      1.33 o
   1   2  10       19.63       24.65      1.97 o
   2   2  10      348.57      336.50      7.18 o
   3   2  10      148.59      135.94      3.67 o
   4   2  10      239.18      217.61      5.98 o
   5   2  10        6.79        7.19      1.87 o
   6   2  10      336.63      296.99      7.53 o
   7   2  10       10.82       11.97      1.77 o
   8   2  10       27.13       27.34      2.37 o
   9   2  10       76.89       77.98      4.64 o
  10   2  10       32.30       25.77      3.52 o
  -5   3  10        2.41        3.76      5.33 o
  -4   3  10        0.18        2.06      1.97 o
  -3   3  10      116.41      116.18      7.16 o
  -2   3  10      153.03      129.39      5.20 o
  -1   3  10        6.81        6.36      2.80 o
   0   3  10       17.14       21.60      1.91 o
   1   3  10       14.41       15.74      1.75 o
   2   3  10       74.20       68.97      3.36 o
   3   3  10      123.46       97.60      3.12 o
   4   3  10        9.38        8.58      1.88 o
   5   3  10      185.72      173.87      5.46 o
   6   3  10        3.26        5.49      2.41 o
   7   3  10      395.43      369.32      7.11 o
   8   3  10       34.06       38.67      2.63 o
   9   3  10        7.84       13.97      3.19 o
  10   3  10       23.84       27.48      3.48 o
  11   3  10        8.67       13.53      4.16 o
  -4   4  10       16.10       22.37      3.12 o
  -3   4  10       13.04       19.62      4.88 o
  -2   4  10       10.60       11.39      2.41 o
  -1   4  10       80.07       74.03      3.96 o
   0   4  10       68.99       75.32      4.72 o
   1   4  10      159.01      147.56      4.64 o
   2   4  10       41.76       44.06      2.80 o
   3   4  10        0.24       -0.25      1.42 o
   4   4  10      332.02      315.61      7.54 o
   5   4  10       62.43       51.43      3.25 o
   6   4  10      117.13      117.19      3.70 o
   7   4  10       51.10       49.30      2.86 o
   8   4  10        9.47       13.23      1.91 o
   9   4  10       46.03       52.19      3.74 o
  10   4  10       72.74       71.23      4.58 o
  11   4  10       15.72       19.78      4.29 o
  -4   5  10       27.07       32.31      4.88 o
  -3   5  10        0.10        5.05      3.71 o
  -2   5  10       13.75       20.86      2.83 o
  -1   5  10       14.35       19.06      2.57 o
   0   5  10        3.71        6.56      1.54 o
   1   5  10       41.35       40.93      2.40 o
   2   5  10        0.12       -0.59      1.47 o
   3   5  10       91.96       85.66      3.98 o
   4   5  10      157.60      140.49      4.93 o
   5   5  10        0.28       -0.18      1.61 o
   6   5  10        1.09        2.27      1.27 o
   7   5  10      237.46      209.36      6.57 o
   8   5  10       60.44       64.67      3.23 o
   9   5  10       17.14       13.06      2.86 o
  10   5  10        0.00        0.42      2.15 o
  11   5  10       16.31       16.78      4.16 o
  -3   6  10        2.77        7.94      4.42 o
  -2   6  10        1.10        6.39      2.28 o
  -1   6  10       21.91       28.87      3.12 o
   0   6  10      105.09      108.63      5.85 o
   1   6  10       15.78       13.95      1.75 o
   2   6  10       28.39       34.48      3.77 o
   3   6  10        3.81        7.65      2.00 o
   4   6  10       69.35       70.63      3.76 o
   5   6  10       90.89       81.88      4.62 o
   6   6  10       23.21       17.02      1.87 o
   7   6  10        7.43        9.46      1.82 o
   8   6  10      190.09      176.73      5.02 o
   9   6  10        0.09        2.90      1.68 o
  10   6  10        4.38       10.65      2.15 o
  11   6  10        1.04        6.90      3.25 o
  -3   7  10        0.19        8.20      3.12 o
  -2   7  10        2.08       15.35      4.29 o
  -1   7  10       30.05       40.99      5.01 o
   0   7  10       37.63       40.69      3.36 o
   1   7  10       21.29       27.06      2.12 o
   2   7  10        5.47        8.17      2.21 o
   3   7  10       43.95       43.66      3.30 o
   4   7  10       24.75       20.00      3.12 o
   5   7  10       29.85       31.55      2.43 o
   6   7  10       10.88        9.62      2.73 o
   7   7  10      150.54      142.73      4.40 o
   8   7  10        2.55        2.67      1.65 o
   9   7  10        3.02       12.65      3.07 o
  10   7  10       18.08       15.32      2.39 o
  -2   8  10        2.76       10.41      4.68 o
  -1   8  10        2.48       11.32      3.64 o
   0   8  10       14.72       21.72      4.55 o
   1   8  10        0.07        2.47      2.47 o
   2   8  10       40.11       40.09      3.15 o
   3   8  10       21.19       22.13      2.80 o
   4   8  10       39.86       37.56      3.43 o
   5   8  10        2.84        1.53      1.52 o
   6   8  10      210.45      196.44      5.21 o
   7   8  10       47.44       50.31      3.06 o
   8   8  10       35.34       38.67      3.53 o
   9   8  10        0.06        3.12      1.79 o
  10   8  10       22.49       30.33      3.02 o
  -1   9  10       16.63       19.65      4.94 o
   3   9  10       74.59       76.50      5.59 o
   4   9  10        3.40        8.10      5.72 o
   5   9  10       36.42       48.65      2.99 o
   6   9  10       13.63       17.56      2.22 o
   7   9  10        3.39        9.45      2.66 o
   8   9  10        1.26        3.51      1.80 o
   9   9  10        9.12        8.06      2.62 o
  10   9  10      132.78      133.65      6.59 o
   3  10  10       80.05       85.09      6.24 o
   4  10  10        0.41        5.11      2.73 o
   5  10  10        6.71        6.90      2.99 o
   6  10  10       14.25       19.39      4.03 o
   7  10  10        0.16        1.69      2.60 o
   8  10  10       68.91       70.58      4.27 o
   9  10  10        5.54       10.48      3.12 o
   3  11  10        5.29       10.02      3.64 o
   4  11  10       17.08       21.10      3.45 o
   5  11  10       39.10       38.30      3.77 o
   6  11  10        6.15        8.79      2.99 o
   7  11  10       12.78       17.04      5.85 o
   8  11  10       14.10       13.79      4.16 o
   4  12  10       13.62       10.24      2.99 o
   5  12  10       36.74       33.31      5.59 o
   6  12  10       42.83       34.87      5.33 o
  -4  -7  11        8.47       10.80      4.29 o
  -3  -7  11        2.08        0.65      2.67 o
  -2  -7  11       32.46       27.46      3.68 o
  -1  -7  11        3.12       10.17      4.68 o
   0  -7  11        4.66        6.73      2.89 o
   1  -7  11        2.33        9.87      3.08 o
   2  -7  11        4.61        8.08      3.32 o
   3  -7  11        1.69        3.99      2.83 o
   4  -7  11        1.62        2.21      3.90 o
  -4  -6  11        0.81        6.13      2.80 o
  -3  -6  11       36.86       48.30      4.18 o
  -2  -6  11        0.01        5.65      3.84 o
  -1  -6  11        0.00        6.56      2.52 o
   0  -6  11       49.01       52.70      4.13 o
   1  -6  11        7.81       14.64      2.85 o
   2  -6  11        0.03        4.42      2.44 o
   3  -6  11        0.51        3.68      2.48 o
   4  -6  11        4.59        7.69      2.57 o
   5  -6  11       42.41       58.16      6.90 o
  -4  -5  11       12.39       17.05      3.03 o
  -3  -5  11       65.40       63.86      4.37 o
  -2  -5  11       29.45       37.55      3.68 o
  -1  -5  11       86.25       89.53     10.21 o
   0  -5  11       97.22       92.67      4.63 o
   1  -5  11       73.60       70.42      4.41 o
   2  -5  11       58.98       61.49      4.19 o
   3  -5  11        1.54        5.59      2.39 o
   4  -5  11        0.06        5.29      2.99 o
   5  -5  11        4.23       10.43      4.75 o
   6  -5  11        0.13       12.49      4.42 o
  -5  -4  11       26.38       31.54      4.10 o
  -4  -4  11        1.53        5.52      3.45 o
  -3  -4  11        1.75        6.50      2.39 o
  -2  -4  11       12.61       13.52      2.91 o
  -1  -4  11       25.63       31.57      3.46 o
   0  -4  11        5.46        5.85      2.52 o
   1  -4  11       26.70       30.97      3.30 o
   2  -4  11        8.19       12.27      2.56 o
   3  -4  11       86.49       87.93      8.13 o
   4  -4  11        0.50        3.01      2.11 o
   5  -4  11      105.32      109.48      7.29 o
  -5  -3  11        0.24        5.76      2.63 o
  -4  -3  11        0.04        3.94      2.26 o
  -3  -3  11        0.78        2.65      1.75 o
  -2  -3  11       50.33       49.81      3.13 o
  -1  -3  11        8.54        9.29      1.86 o
   0  -3  11      480.45      430.46      7.82 o
   1  -3  11       60.06       59.37      3.12 o
   2  -3  11       18.81       21.91      2.23 o
   3  -3  11       34.05       38.13      3.35 o
   4  -3  11        9.63       10.01      2.34 o
   5  -3  11        7.88       10.21      3.97 o
   6  -3  11        3.14        7.42      3.25 o
  -5  -2  11        2.19        7.50      2.65 o
  -4  -2  11        0.00        6.06      2.37 o
  -3  -2  11       68.26       66.91      4.30 o
  -2  -2  11       60.91       56.26      3.05 o
  -1  -2  11      133.31      120.95      3.91 o
   0  -2  11        0.25        1.27      1.40 o
   1  -2  11      472.31      399.51      7.35 o
   2  -2  11        1.51        0.60      1.43 o
   3  -2  11      457.41      425.21      7.63 o
   4  -2  11      101.28       95.45      4.12 o
   5  -2  11      168.53      154.07      4.44 o
   6  -2  11        5.49        5.66      2.11 o
  -5  -1  11        0.04        1.84      2.46 o
  -4  -1  11        0.63        3.23      2.16 o
  -3  -1  11      122.18      115.30      5.92 o
  -2  -1  11        0.27        0.07      1.53 o
  -1  -1  11       13.28        8.79      1.81 o
   0  -1  11      117.03      105.86      3.92 o
   1  -1  11        9.51        7.82      1.70 o
   2  -1  11       26.66       24.33      2.27 o
   3  -1  11       15.31       14.54      2.34 o
   4  -1  11        0.16        2.51      1.98 o
   5  -1  11      200.07      158.26      5.48 o
   6  -1  11       20.88       15.99      2.65 o
   7  -1  11        6.88        7.18      2.28 o
   8  -1  11       37.87       45.80      5.85 o
   9  -1  11       11.20       12.88      4.55 o
  -5   0  11       18.82       21.67      3.40 o
  -4   0  11        0.09        1.53      2.54 o
  -3   0  11        2.06        7.36      2.86 o
  -2   0  11      117.22      102.97      4.92 o
  -1   0  11       20.67       23.59      2.16 o
   0   0  11       10.18       14.21      1.84 o
   1   0  11       55.78       51.95      2.71 o
   2   0  11        9.19        9.18      1.70 o
   3   0  11       74.65       74.60      3.03 o
   4   0  11      165.51      155.45      4.22 o
   5   0  11       62.76       58.74      3.63 o
   6   0  11        0.13        1.80      1.84 o
   7   0  11       25.60       32.80      3.18 o
   8   0  11       23.71       29.92      5.07 o
   9   0  11       19.61       15.22      4.42 o
  -5   1  11        1.18        3.86      2.67 o
  -4   1  11        0.72        4.89      3.45 o
  -3   1  11       40.98       45.94      3.90 o
  -2   1  11       56.53       56.58      3.93 o
  -1   1  11       57.35       52.57      3.46 o
   0   1  11       25.16       24.81      2.83 o
   1   1  11      140.58      139.13      3.92 o
   2   1  11        0.96        0.43      1.24 o
   3   1  11        0.01        0.57      2.20 o
   4   1  11        5.27        8.88      1.98 o
   5   1  11       33.79       30.54      3.38 o
   6   1  11      383.59      325.34      8.17 o
   7   1  11       11.75       12.13      2.33 o
   8   1  11       32.06       30.96      3.15 o
   9   1  11       67.11       80.27      7.03 o
  10   1  11        7.13       12.49      4.68 o
  -4   2  11        4.87        7.85      3.25 o
  -3   2  11       19.81       19.90      3.02 o
  -2   2  11        0.14        1.87      2.00 o
  -1   2  11      125.83      114.13      3.73 o
   0   2  11      377.19      356.09      7.54 o
   1   2  11       10.35       13.04      1.78 o
   2   2  11        3.94        2.58      1.39 o
   3   2  11       19.08       17.81      1.92 o
   4   2  11       68.60       65.69      3.53 o
   5   2  11       62.92       52.83      3.33 o
   6   2  11       54.82       53.57      3.52 o
   7   2  11        9.52       11.39      3.19 o
   8   2  11       14.79       19.29      2.78 o
   9   2  11       68.46       70.78      7.42 o
  10   2  11        8.34       12.88      4.42 o
  -4   3  11       12.79       10.48      2.88 o
  -3   3  11       86.54       89.31      4.83 o
  -2   3  11        9.97        9.10      2.18 o
  -1   3  11      314.44      299.40      8.13 o
   0   3  11       27.84       31.66      2.28 o
   1   3  11       44.27       41.33      2.50 o
   2   3  11       10.52        9.58      3.90 o
   3   3  11      181.84      145.83      5.33 o
   4   3  11       89.55       87.23      4.02 o
   5   3  11       54.01       48.52      3.31 o
   6   3  11      208.63      191.94     12.49 o
   7   3  11       42.49       49.43      4.49 o
   8   3  11       44.24       54.78      3.88 o
   9   3  11       35.68       47.08      6.37 o
  10   3  11       32.01       34.74      5.85 o
  -4   4  11       47.74       42.02      5.59 o
  -3   4  11       23.13       28.91      6.64 o
  -2   4  11       25.57       25.82      3.12 o
  -1   4  11       16.61       18.46      5.20 o
   0   4  11      122.69      111.24      3.64 o
   1   4  11        6.65        5.95      1.50 o
   2   4  11       58.22       72.40      3.45 o
   3   4  11       34.51       32.12      2.89 o
   4   4  11      969.38      864.94     31.09 o
   5   4  11       72.31       65.49      3.62 o
   6   4  11       12.25       13.09      2.37 o
   7   4  11       12.98       18.75      4.94 o
   8   4  11       21.95       23.57      3.00 o
   9   4  11      119.97      132.99      8.72 o
  10   4  11        7.67        9.98      2.62 o
  -3   5  11      152.40      146.23      8.98 o
  -2   5  11       22.91       28.25      3.30 o
  -1   5  11        4.41        5.13      2.06 o
   0   5  11      142.36      118.16      4.92 o
   1   5  11      142.02      132.51      3.95 o
   2   5  11        1.20        2.34      2.34 o
   3   5  11        0.88        1.57      1.79 o
   4   5  11       19.55       15.38      2.52 o
   5   5  11       24.79       29.83      4.49 o
   6   5  11       60.41       62.36      3.72 o
   7   5  11       34.34       30.84      3.28 o
   8   5  11        3.26        2.08      2.07 o
   9   5  11        5.11        6.70      1.87 o
  10   5  11       13.79       11.85      2.91 o
  11   5  11        5.05       12.23      3.77 o
  -3   6  11        0.03        0.65      2.99 o
  -2   6  11        2.20       11.24      2.59 o
  -1   6  11       12.85       17.76      2.76 o
   0   6  11        0.00        0.28      1.84 o
   1   6  11       21.09       23.13      3.06 o
   2   6  11       59.46       62.63      3.56 o
   3   6  11       18.57       19.34      2.72 o
   4   6  11        5.00        4.57      2.13 o
   5   6  11        1.63        5.56      3.25 o
   6   6  11        2.05        7.47      2.54 o
   7   6  11       40.79       36.93      4.10 o
   8   6  11        1.69        2.30      1.66 o
   9   6  11        4.28        8.72      2.00 o
  10   6  11        1.11        4.48      1.93 o
  11   6  11        7.76       12.10      3.90 o
  -2   7  11        0.68        2.52      3.32 o
  -1   7  11        2.51        8.44      4.23 o
   0   7  11        0.32        5.00      2.54 o
   1   7  11       65.49       64.79      5.46 o
   2   7  11        6.63        7.81      2.30 o
   3   7  11       13.78       17.85      4.68 o
   4   7  11       27.66       27.28      3.12 o
   5   7  11        0.10        0.46      1.91 o
   6   7  11        0.15        0.92      1.94 o
   7   7  11       56.76       55.65      4.62 o
   8   7  11        9.45       13.91      2.17 o
   9   7  11       44.38       41.65      3.47 o
  10   7  11       36.19       42.75      3.28 o
  -1   8  11        1.33        8.33      4.29 o
   0   8  11        5.46        7.29      3.25 o
   1   8  11       14.89       15.48      3.38 o
   2   8  11       30.35       29.11      3.16 o
   3   8  11       32.40       42.42      3.48 o
   4   8  11        0.58        2.08      2.09 o
   5   8  11      148.31      138.34      5.45 o
   6   8  11      152.37      126.67      5.66 o
   7   8  11        0.73        1.10      2.16 o
   8   8  11        5.19        5.87      1.87 o
   9   8  11        0.02        3.69      1.86 o
  10   8  11       97.81       99.88      4.56 o
   3   9  11       18.69       21.34      3.90 o
   4   9  11        0.09        2.48      2.07 o
   5   9  11       30.97       33.94      4.03 o
   6   9  11        1.67        5.57      2.31 o
   7   9  11       37.09       36.29      2.86 o
   8   9  11        7.90        9.50      2.15 o
   9   9  11        2.74        4.63      2.86 o
  10   9  11       41.53       41.11      7.16 o
   5  10  11        3.44        7.94      3.51 o
   6  10  11        2.81        5.20      2.99 o
   7  10  11       26.19       29.81      3.44 o
   8  10  11       13.02       10.15      3.64 o
   9  10  11       13.94       18.86      4.42 o
   4  11  11       19.06       22.64      4.55 o
   5  11  11       19.72       20.95      4.68 o
   6  11  11        0.97        4.94      3.77 o
   7  11  11        0.01        2.99      2.99 o
   8  11  11       79.57       80.14      6.90 o
   0  -7  12       19.12       20.49      4.23 o
   1  -7  12       24.70       28.62      5.85 o
  -3  -6  12       22.95       30.18      5.20 o
  -2  -6  12      107.11       97.19      5.11 o
  -1  -6  12        0.11        6.04      2.80 o
   0  -6  12        6.66        7.73      2.81 o
   1  -6  12       31.23       33.53      5.66 o
   2  -6  12       73.18       71.23      4.92 o
   3  -6  12       18.99       14.39      3.13 o
   4  -6  12       18.29       26.57      3.70 o
  -3  -5  12        3.91        5.04      2.80 o
  -2  -5  12        7.77       10.51      2.98 o
  -1  -5  12       44.63       46.30      4.13 o
   0  -5  12        7.73       13.33      2.80 o
   1  -5  12       49.01       47.22      5.33 o
   2  -5  12        2.86        7.90      2.61 o
   3  -5  12       17.55       25.10      3.58 o
   4  -5  12       11.08       19.56      3.07 o
   5  -5  12        0.03        7.27      3.19 o
  -4  -4  12        1.76        3.12      4.03 o
  -3  -4  12       27.18       32.38      3.46 o
  -2  -4  12        0.03        2.05      3.84 o
  -1  -4  12       31.11       30.34      3.52 o
   0  -4  12       12.73       12.54      2.98 o
   1  -4  12        0.07        5.09      2.48 o
   2  -4  12        1.53        3.25      3.45 o
   3  -4  12       43.78       53.11      4.09 o
   4  -4  12        3.39       10.76      2.61 o
   5  -4  12        5.80       14.77      2.71 o
   6  -4  12        0.82        9.37      3.51 o
  -5  -3  12       11.77       17.04      4.42 o
  -4  -3  12       31.58       36.69      3.94 o
  -3  -3  12        4.40        6.13      2.56 o
  -2  -3  12       13.58       16.38      2.19 o
  -1  -3  12        0.00        2.61      1.74 o
   0  -3  12       50.18       49.62      2.93 o
   1  -3  12       59.94       61.76      3.34 o
   2  -3  12       56.12       50.30      3.85 o
   3  -3  12        0.55        3.00      2.16 o
   4  -3  12       13.18       18.63      2.85 o
   5  -3  12        0.47        3.91      2.20 o
   6  -3  12        0.28        5.98      2.99 o
  -4  -2  12        0.23        3.06      2.59 o
  -3  -2  12       30.64       33.34      3.62 o
  -2  -2  12       21.30       28.76      2.79 o
  -1  -2  12        6.81        8.39      1.95 o
   0  -2  12      138.28      117.12      3.99 o
   1  -2  12       31.22       24.19      2.37 o
   2  -2  12       95.58       92.95      3.62 o
   3  -2  12       27.32       28.32      2.50 o
   4  -2  12        2.80        4.86      1.69 o
   5  -2  12      119.13      108.09      4.85 o
   6  -2  12       14.73       20.30      3.77 o
   7  -2  12       32.45       39.42      4.81 o
  -4  -1  12        4.69       10.74      2.87 o
  -3  -1  12       31.22       32.22      4.55 o
  -2  -1  12       24.34       19.28      2.29 o
  -1  -1  12       73.07       71.10      4.86 o
   0  -1  12       15.57       20.59      2.25 o
   1  -1  12       37.38       31.39      3.16 o
   2  -1  12       25.33       24.28      2.33 o
   3  -1  12       14.73       16.98      2.15 o
   4  -1  12      163.96      144.27      5.39 o
   5  -1  12      208.59      176.45      5.96 o
   6  -1  12       12.79       19.92      2.87 o
   7  -1  12        0.21        1.06      1.96 o
   8  -1  12        1.54       10.54      4.03 o
  -4   0  12        6.41        9.82      3.03 o
  -3   0  12       19.56       25.26      3.35 o
  -2   0  12       52.49       52.87      3.93 o
  -1   0  12        4.14        4.03      1.67 o
   0   0  12       37.44       41.18      2.79 o
   1   0  12        0.40        1.78      1.47 o
   2   0  12       14.25       15.68      2.05 o
   3   0  12       86.34       92.01      3.45 o
   4   0  12       12.49       10.77      2.60 o
   5   0  12       19.72       26.43      3.12 o
   6   0  12        2.00        3.40      3.84 o
   7   0  12       28.07       32.24      3.31 o
   8   0  12       13.98       19.79      2.90 o
   9   0  12        0.37        6.90      4.03 o
  -4   1  12        4.76        7.96      4.29 o
  -3   1  12        5.79        8.00      2.74 o
  -2   1  12       22.25       23.75      3.15 o
  -1   1  12       13.37       17.47      2.55 o
   0   1  12       12.56       16.67      2.10 o
   1   1  12       36.10       37.27      2.81 o
   2   1  12      116.33      107.41      3.64 o
   3   1  12       99.55       90.38      3.43 o
   4   1  12       20.38       29.29      2.93 o
   5   1  12       62.62       56.59      3.57 o
   6   1  12       10.56       11.43      4.03 o
   7   1  12        1.83        4.33      2.06 o
   8   1  12      153.89      160.17      6.10 o
   9   1  12       13.41       16.91      4.94 o
  -3   2  12        0.09        2.05      2.41 o
  -2   2  12       24.63       22.61      3.09 o
  -1   2  12      116.73       98.25      4.78 o
   0   2  12        1.01        2.19      1.49 o
   1   2  12        0.32       -0.33      1.34 o
   2   2  12       26.39       24.26      2.20 o
   3   2  12      453.28      402.78      9.11 o
   4   2  12        0.94        2.28      1.84 o
   5   2  12        0.28        0.07      3.58 o
   6   2  12       91.52       77.68      4.88 o
   7   2  12        0.33        0.51      1.97 o
   8   2  12       14.22       24.89      5.98 o
   9   2  12       28.11       32.14      5.72 o
  -3   3  12        6.77        8.42      2.56 o
  -2   3  12        1.34        3.29      2.00 o
  -1   3  12       32.33       42.47      6.83 o
   0   3  12       16.01       18.26      2.14 o
   1   3  12       41.26       48.30      2.81 o
   2   3  12       15.92       12.87      2.09 o
   3   3  12       11.14        9.92      2.15 o
   4   3  12       14.02       15.08      2.44 o
   5   3  12        4.89        3.22      2.54 o
   6   3  12        1.57        6.84      2.08 o
   7   3  12       82.07       76.06      4.30 o
   8   3  12       19.91       20.76      2.97 o
   9   3  12       27.88       45.54      3.94 o
  -3   4  12        3.23        7.25      2.50 o
  -2   4  12        9.40       13.26      2.66 o
  -1   4  12        6.31        8.42      2.31 o
   0   4  12        5.75        9.44      2.31 o
   1   4  12       31.07       28.11      2.33 o
   2   4  12       65.75       69.34      5.07 o
   3   4  12      155.00      134.66      6.77 o
   4   4  12       52.87       52.27      3.74 o
   5   4  12        0.34        2.79      1.91 o
   6   4  12       33.27       34.23      5.85 o
   7   4  12        5.70        6.37      2.25 o
   8   4  12        3.79        3.00      3.84 o
   9   4  12        4.30        8.46      2.43 o
  -2   5  12        2.80        7.91      4.16 o
  -1   5  12        2.74        2.37      2.00 o
   0   5  12       11.47       19.44      3.12 o
   1   5  12      221.36      200.29      5.01 o
   2   5  12      156.03      130.88      6.64 o
   3   5  12       19.63       13.99      3.25 o
   4   5  12        2.47        0.10      1.98 o
   5   5  12       28.63       30.98      5.07 o
   6   5  12       30.96       34.10      3.28 o
   7   5  12       78.49       70.15      4.12 o
   8   5  12        2.39        7.26      2.73 o
   9   5  12      126.05      123.87      5.75 o
  10   5  12        1.18        3.38      3.25 o
  -2   6  12        1.93        5.75      2.56 o
  -1   6  12        1.25       10.41      2.65 o
   0   6  12        4.61       11.25      2.53 o
   1   6  12        4.69        9.21      2.28 o
   2   6  12       82.68       93.77      4.50 o
   3   6  12       70.46       68.57      4.12 o
   4   6  12       29.76       27.11      3.84 o
   5   6  12       14.25       21.03      2.94 o
   6   6  12        7.19        8.38      2.22 o
   7   6  12       35.74       46.33      6.31 o
   8   6  12       15.38       19.85      2.89 o
   9   6  12       25.00       27.38      3.49 o
  10   6  12       10.66       21.86      4.29 o
  -1   7  12        1.79        7.68      2.56 o
   0   7  12        6.16       10.60      3.90 o
   1   7  12        9.22       12.88      3.51 o
   2   7  12        8.24        8.95      2.50 o
   3   7  12       50.76       50.27      3.84 o
   4   7  12       43.00       42.91      3.65 o
   5   7  12       15.15       19.61      2.94 o
   6   7  12       12.19       13.48      2.81 o
   7   7  12      110.22      109.24      5.03 o
   8   7  12       35.40       40.52      9.30 o
   9   7  12       80.82       84.43      5.13 o
  10   7  12       34.37       37.21      5.33 o
   0   8  12        7.20       14.18      3.64 o
   2   8  12       37.00       44.62      3.66 o
   3   8  12        5.69        5.69      4.62 o
   4   8  12        1.40        2.77      3.58 o
   5   8  12        1.64        6.53      2.31 o
   6   8  12        9.85       14.53      2.83 o
   7   8  12       12.12       17.11      3.03 o
   8   8  12       30.93       40.57      3.88 o
   9   8  12       35.25       36.25      4.03 o
   3   9  12        0.00        2.08      2.86 o
   4   9  12        2.44        6.10      2.80 o
   5   9  12        8.46       10.15      2.80 o
   6   9  12        1.48        4.85      2.53 o
   7   9  12       19.05       27.13      5.01 o
   8   9  12       13.45       16.56      3.22 o
   9   9  12        6.72       10.93      5.20 o
   4  10  12        5.25        5.46      3.38 o
   5  10  12        4.71       15.74      4.03 o
   6  10  12        7.56        8.72      3.77 o
   7  10  12       39.56       38.64      5.33 o
   1  -6  13      109.40       93.41      7.94 o
   2  -6  13        0.94        9.37      4.55 o
  -3  -5  13       55.84       65.18      6.37 o
  -2  -5  13       24.03       26.02      4.81 o
  -1  -5  13       12.22       20.78      3.43 o
   0  -5  13        7.14       12.51      5.92 o
   1  -5  13        1.16        4.27      2.74 o
   2  -5  13       41.77       38.37      4.09 o
   3  -5  13        1.17        6.37      3.25 o
   4  -5  13       28.98       30.62      3.74 o
   5  -5  13        1.27        6.24      4.42 o
  -2  -4  13       12.99       19.74      3.44 o
  -1  -4  13        2.80        4.35      3.90 o
   0  -4  13        2.52        1.69      2.86 o
   1  -4  13       96.47       97.25      4.96 o
   2  -4  13       22.97       27.05      3.58 o
   3  -4  13       27.79       44.87     10.86 o
   4  -4  13       14.69       18.63      3.13 o
   5  -4  13        0.44        4.42      3.64 o
   6  -4  13       30.42       36.95      5.20 o
  -4  -3  13        0.67        5.46      3.90 o
  -3  -3  13        8.74        7.38      2.93 o
  -2  -3  13        9.87       15.35      3.07 o
  -1  -3  13        5.82        6.71      1.97 o
   0  -3  13      101.40      101.82      6.11 o
   1  -3  13        2.29        5.80      2.56 o
   2  -3  13       84.23       82.54      4.50 o
   3  -3  13       13.45       14.38      2.76 o
   4  -3  13       52.94       70.90      4.49 o
   5  -3  13        2.08        0.52      3.12 o
   6  -3  13        0.02        2.86      3.25 o
  -3  -2  13       14.07       22.33      6.77 o
  -2  -2  13       16.83       22.15      2.51 o
  -1  -2  13       64.61       61.72      3.39 o
   0  -2  13        0.05       -1.39      1.66 o
   1  -2  13        1.40        2.83      2.18 o
   2  -2  13        0.85        1.88      1.72 o
   3  -2  13        8.55        8.97      2.05 o
   4  -2  13      128.08      128.48      4.36 o
   5  -2  13        5.29       14.31      3.38 o
   6  -2  13       27.04       24.07      4.29 o
   7  -2  13       28.34       35.52      4.68 o
  -3  -1  13        7.11       16.82      4.36 o
  -2  -1  13        8.94       11.47      2.81 o
  -1  -1  13        3.24        4.15      1.83 o
   0  -1  13        5.14        6.80      1.91 o
   1  -1  13        0.40       -1.27      4.68 o
   2  -1  13       27.74       29.92      2.69 o
   3  -1  13       99.56       87.97      3.59 o
   4  -1  13        0.92        2.10      2.02 o
   5  -1  13        5.01       11.75      2.53 o
   6  -1  13       26.94       20.18      5.20 o
   7  -1  13       22.03       26.37      3.18 o
  -3   0  13        6.28       11.96      3.22 o
  -2   0  13       25.31       23.81      4.42 o
  -1   0  13       28.16       32.06      2.75 o
   0   0  13       13.63       15.73      2.18 o
   1   0  13       65.21       60.36      3.12 o
   2   0  13        1.28        3.92      1.64 o
   3   0  13        0.01       -1.11      1.49 o
   4   0  13       96.69       93.37      8.91 o
   5   0  13        1.67        7.28      2.25 o
   6   0  13      204.22      180.28     16.59 o
   7   0  13       66.27       60.54      9.43 o
   8   0  13       23.66       25.88      3.31 o
   9   0  13       14.92       16.26      5.07 o
  -3   1  13       21.86       15.57      3.31 o
  -2   1  13        8.29       11.19      5.01 o
  -1   1  13      166.61      157.41      8.26 o
   0   1  13       14.58       21.50      2.30 o
   1   1  13      109.65      101.01      3.81 o
   2   1  13        5.01        6.57      1.82 o
   3   1  13       14.72       22.47      2.90 o
   4   1  13        5.31        6.20      2.07 o
   5   1  13        0.03        2.63      3.71 o
   6   1  13        0.41        2.81      2.02 o
   7   1  13       33.01       31.19      3.44 o
   8   1  13        0.29        7.26      2.25 o
   9   1  13       11.90       26.93      5.59 o
  -3   2  13        0.52        0.26      2.69 o
  -2   2  13       76.52       80.55      4.81 o
  -1   2  13        0.62        0.88      2.00 o
   0   2  13      136.03      121.34      4.18 o
   1   2  13       23.16       25.68      2.93 o
   2   2  13       73.02       65.81      3.20 o
   3   2  13       16.96       24.53      2.80 o
   4   2  13       22.44       28.25      4.29 o
   5   2  13       20.01       20.58      3.19 o
   6   2  13       18.13       18.57      2.78 o
   7   2  13        2.99       10.17      3.51 o
   8   2  13       79.96       77.54      6.31 o
   9   2  13        2.84        4.41      3.12 o
  -2   3  13       14.95       21.31      3.13 o
  -1   3  13       26.07       34.79      3.53 o
   0   3  13       19.41       21.10      3.16 o
   1   3  13        0.06        4.00      1.64 o
   2   3  13       31.16       29.55      3.07 o
   3   3  13      153.90      120.71      4.96 o
   4   3  13       52.34       54.89      3.57 o
   5   3  13      100.99      102.61      4.71 o
   6   3  13       22.47       27.37      3.06 o
   7   3  13        5.13       11.57      2.63 o
   8   3  13        6.37       19.22      4.10 o
   9   3  13        8.24       16.13      3.08 o
  -2   4  13        8.53       12.32      3.19 o
  -1   4  13       44.11       50.42      6.70 o
   0   4  13       34.59       37.95      3.97 o
   1   4  13       34.25       46.34      2.91 o
   2   4  13        0.02        1.72      1.88 o
   3   4  13       49.14       47.73      5.85 o
   4   4  13        0.31        0.25      2.02 o
   5   4  13        9.20       13.17      2.59 o
   6   4  13        0.73        1.94      2.47 o
   7   4  13        3.96        4.53      2.67 o
   8   4  13        0.64        1.73      2.21 o
   9   4  13        7.60       10.89      2.69 o
  -2   5  13        7.27       12.62      4.68 o
  -1   5  13        0.94        8.05      2.46 o
   0   5  13        7.30        7.50      2.34 o
   1   5  13       72.60       60.91      4.42 o
   2   5  13       15.66       15.06      2.56 o
   3   5  13       22.87       26.74      3.09 o
   4   5  13        0.06        3.51      2.09 o
   5   5  13        3.12        6.94      2.43 o
   6   5  13       10.83        9.23      2.46 o
   7   5  13       24.26       27.59      4.03 o
   8   5  13       31.24       37.84      3.91 o
   9   5  13       15.80       19.15      3.30 o
  10   5  13        0.85        5.07      3.51 o
  -1   6  13        2.18       10.95      2.83 o
   0   6  13        1.94        7.36      2.46 o
   1   6  13        6.94        9.89      3.38 o
   2   6  13        8.80       12.10      3.06 o
   3   6  13        4.64        7.80      2.47 o
   4   6  13       93.01       95.52      4.74 o
   5   6  13        1.38        6.26      2.43 o
   6   6  13       21.71       23.91      3.77 o
   7   6  13        0.06        2.84      2.73 o
   8   6  13       10.15       11.56      2.86 o
   9   6  13       31.52       33.26      3.91 o
  10   6  13        1.53        1.30      3.25 o
   0   7  13        0.82        2.73      3.25 o
   1   7  13        0.00        1.43      2.86 o
   2   7  13       88.48       90.56      5.27 o
   3   7  13        2.52        5.58      2.56 o
   4   7  13       59.65       57.22      4.18 o
   5   7  13       14.62       18.34      3.13 o
   6   7  13      137.42      125.94      8.33 o
   7   7  13       65.47       69.65      4.56 o
   8   7  13       25.62       27.40      3.66 o
   9   7  13       10.70       15.13      4.10 o
   2   8  13        3.49        9.11      4.03 o
   3   8  13        0.03        2.39      2.34 o
   4   8  13       30.64       34.81      3.72 o
   5   8  13       21.00       23.46      3.51 o
   6   8  13        1.96        7.78      2.59 o
   7   8  13        0.45       -1.30      2.44 o
   8   8  13        2.62        4.00      6.64 o
   3   9  13       39.77       45.33      4.03 o
   4   9  13        0.07        4.89      2.86 o
   5   9  13        5.92        5.35      2.59 o
   6   9  13        3.97        4.76      2.74 o
   7   9  13        9.41       11.03      2.84 o
   8   9  13       67.41       66.74      8.20 o
   4  10  13        8.84       13.27      3.90 o
   2  -5  14        2.18       -0.13      4.29 o
   3  -5  14       42.36       50.61      6.64 o
  -2  -4  14        1.56       15.48      4.16 o
  -1  -4  14       12.09       20.17      4.16 o
   0  -4  14       95.64      111.19      5.65 o
   1  -4  14       36.07       38.60      8.13 o
   2  -4  14       22.06       28.81      3.68 o
   3  -4  14        0.00        8.29      4.81 o
   4  -4  14       69.62       61.54      6.77 o
  -2  -3  14       35.48       44.23      5.33 o
  -1  -3  14        5.76       13.18      3.15 o
   0  -3  14       29.91       34.70      3.78 o
   1  -3  14       47.27       52.62      4.30 o
   2  -3  14       10.18       10.55      2.93 o
   3  -3  14       56.51       66.53     10.67 o
   4  -3  14        1.76        6.58      5.40 o
   5  -3  14        5.31        3.51      3.51 o
  -2  -2  14        0.38        1.12      2.50 o
  -1  -2  14       70.61       61.86      5.35 o
   0  -2  14      160.52      143.02      5.95 o
   1  -2  14        3.76        5.96      1.99 o
   2  -2  14        1.91        6.07      1.91 o
   3  -2  14       95.89      107.81      8.26 o
   4  -2  14        3.82       12.23      3.77 o
   5  -2  14       13.52       12.88      4.16 o
   6  -2  14        5.12       10.93      3.77 o
   7  -2  14       33.08       40.20      5.33 o
  -2  -1  14        0.15        5.02      2.69 o
  -1  -1  14       10.37       14.87      2.35 o
   0  -1  14        2.77        8.70      2.82 o
   1  -1  14        0.64        7.50      1.99 o
   2  -1  14       14.69       21.17      3.61 o
   3  -1  14        0.29        4.70      1.81 o
   4  -1  14        7.90       15.96      2.85 o
   5  -1  14       14.07       17.10      2.99 o
   6  -1  14        0.09        6.75      3.90 o
   7  -1  14       26.47       25.37      4.68 o
  -2   0  14       16.60       12.24      3.30 o
  -1   0  14        7.89        6.61      2.65 o
   0   0  14      149.39      134.00      4.61 o
   1   0  14        2.90        5.94      2.56 o
   2   0  14        5.25        8.86      3.22 o
   3   0  14       40.43       39.23      3.63 o
   4   0  14        5.92        8.40      2.29 o
   5   0  14        5.14        9.66      2.44 o
   6   0  14      246.29      212.95      7.15 o
   7   0  14       11.23       15.93      2.94 o
   8   0  14       42.73       44.13      4.20 o
  -2   1  14       17.00       16.89      3.39 o
  -1   1  14      132.65      123.29      5.93 o
   0   1  14       60.41       69.28      3.91 o
   1   1  14        1.61        2.63      3.21 o
   2   1  14        8.26        5.82      2.40 o
   3   1  14        0.10        2.67      2.73 o
   4   1  14        8.46       11.97      2.62 o
   5   1  14       22.87       28.94      4.81 o
   6   1  14       15.28       14.91      3.71 o
   7   1  14        3.64        7.20      4.94 o
   8   1  14        1.91        5.62      2.56 o
  -2   2  14       22.99       27.58      5.85 o
  -1   2  14        1.17        7.25      4.16 o
   0   2  14       48.41       49.19      3.53 o
   1   2  14       24.32       28.29      2.62 o
   2   2  14        8.20       13.68      2.53 o
   3   2  14        1.53        5.75      2.07 o
   4   2  14       16.07       13.70      3.51 o
   5   2  14        0.49        4.83      2.16 o
   6   2  14       32.28       35.71      7.22 o
   7   2  14        1.83        1.90      2.54 o
   8   2  14       30.00       33.20      7.68 o
   9   2  14        2.49        4.29      3.51 o
  -1   3  14        1.67        2.46      2.26 o
   0   3  14        0.53        5.20      2.48 o
   1   3  14       37.94       47.45      3.12 o
   2   3  14        7.24       13.60      2.62 o
   3   3  14       23.49       27.13      3.15 o
   4   3  14       61.41       69.77      4.13 o
   5   3  14        1.01        1.37      2.12 o
   6   3  14        0.09        4.89      4.81 o
   7   3  14        2.90        3.91      5.01 o
   8   3  14       14.77       16.04      3.19 o
   9   3  14       33.24       37.86      5.20 o
  -1   4  14        1.48        7.77      2.59 o
   0   4  14       42.49       55.93      5.85 o
   1   4  14       20.08       22.32      2.89 o
   2   4  14        1.03        0.92      2.18 o
   3   4  14       35.99       36.95      3.52 o
   4   4  14       24.46       29.78      3.31 o
   5   4  14        5.57       11.02      2.43 o
   6   4  14        0.01        3.74      2.00 o
   7   4  14        0.15        5.04      2.37 o
   8   4  14       14.33       21.81      5.33 o
   9   4  14        1.98        2.73      3.38 o
  -1   5  14       36.77       51.52      6.51 o
   0   5  14        5.74       11.66      2.74 o
   1   5  14        0.04        4.29      2.86 o
   2   5  14       54.20       49.34      4.03 o
   3   5  14        3.15        4.29      2.46 o
   4   5  14        0.02        0.04      3.12 o
   5   5  14        3.52        7.93      2.41 o
   6   5  14       42.38       41.08      3.91 o
   7   5  14        7.30        9.41      2.72 o
   8   5  14       28.91       26.76      3.75 o
   9   5  14        2.41        5.46      3.51 o
   1   6  14        9.31       11.97      3.51 o
   2   6  14       24.94       25.37      4.62 o
   3   6  14        0.14        0.57      2.31 o
   4   6  14        0.87        2.89      2.37 o
   5   6  14        2.52        6.81      2.63 o
   6   6  14       29.36       33.39      3.84 o
   7   6  14       38.53       40.12      4.00 o
   8   6  14       13.12       16.86      3.43 o
   2   7  14       17.73       23.68      5.46 o
   3   7  14       61.64       60.72      4.53 o
   4   7  14       16.44       15.62      3.09 o
   5   7  14        0.98        2.05      2.28 o
   6   7  14        5.83       10.56      2.81 o
   7   7  14        4.89       13.66      3.16 o
   8   7  14        0.10        0.78      4.55 o
   2   8  14        1.36       -3.38      4.03 o
   3   8  14        8.18       11.75      3.12 o
   4   8  14        6.17        7.20      3.77 o
   5   8  14       17.76       19.27      3.46 o
   6   8  14        3.53        6.26      2.91 o
   7   8  14        9.45       15.09      5.07 o
   4   9  14       17.96       18.67      3.71 o
   5   9  14       11.82       21.34      5.59 o
   6   9  14       13.08       10.93      5.07 o
   7   9  14       16.10       20.95      5.72 o
   1  -3  15       12.32       11.71      4.81 o
   2  -3  15        3.72        2.73      4.42 o
   3  -3  15       68.22       69.47      7.29 o
  -1  -2  15        0.30        4.99      2.80 o
   0  -2  15       19.48       24.34      3.62 o
   1  -2  15        0.89        6.45      2.19 o
   2  -2  15       26.16       25.53      3.53 o
   3  -2  15        2.78       10.72      6.70 o
   4  -2  15       56.58       42.15      5.72 o
  -1  -1  15        1.73        3.88      2.20 o
   0  -1  15       16.45       20.59      2.67 o
   1  -1  15       13.52       16.50      2.45 o
   2  -1  15        4.70       12.19      2.19 o
   3  -1  15        8.94        7.62      2.48 o
   4  -1  15       30.61       39.45      3.86 o
   5  -1  15       30.87       34.80      3.82 o
  -1   0  15       50.27       45.98      4.65 o
   0   0  15       44.86       50.09      4.85 o
   1   0  15       10.29       13.46      2.28 o
   2   0  15       20.10       22.10      2.61 o
   3   0  15        5.36        7.06      2.47 o
   4   0  15        0.09        2.34      2.12 o
   5   0  15      107.32       98.36      5.10 o
   6   0  15        0.84        7.39      2.57 o
   7   0  15       62.53       49.96      6.77 o
  -1   1  15        7.23        8.20      4.68 o
   0   1  15      109.69      107.69      4.43 o
   1   1  15       71.34       72.47      4.44 o
   2   1  15        3.75        8.82      2.93 o
   3   1  15       85.65       88.48      4.77 o
   4   1  15        7.24        5.06      2.39 o
   5   1  15        0.02        3.71      2.30 o
   6   1  15       13.39       17.21      3.71 o
   7   1  15       12.13       20.69      3.25 o
  -1   2  15       65.96       56.33      7.42 o
   0   2  15        1.96        3.10      4.81 o
   1   2  15       37.82       40.80      3.74 o
   2   2  15       18.58       25.89      3.16 o
   3   2  15        7.99       12.00      2.67 o
   4   2  15       14.07       12.00      2.74 o
   5   2  15        6.54        6.07      2.48 o
   6   2  15        3.38       10.98      5.59 o
   7   2  15        1.58        4.84      3.51 o
   0   3  15        6.43       12.40      3.07 o
   1   3  15        8.72        5.94      2.93 o
   2   3  15        0.17        4.36      2.30 o
   3   3  15       79.28       80.72      4.54 o
   4   3  15        1.60        6.07      2.43 o
   5   3  15        5.33       10.17      2.47 o
   6   3  15        9.37       14.11      4.94 o
   7   3  15       18.93       12.96      3.11 o
   0   4  15        1.69        0.65      4.16 o
   1   4  15       60.54       58.94      5.85 o
   2   4  15       39.25       50.85      6.11 o
   3   4  15       17.71       33.70      5.07 o
   4   4  15        4.93        7.09      2.41 o
   5   4  15        9.12       13.04      2.80 o
   6   4  15        3.89        8.66      2.63 o
   7   4  15        8.72        6.50      2.66 o
   2   5  15        1.97        5.64      2.99 o
   3   5  15        3.27        9.55      2.74 o
   4   5  15        2.57        2.30      2.43 o
   5   5  15      107.84      105.33      5.34 o
   6   5  15       13.80       13.07      3.22 o
   7   5  15       88.24       83.08      5.00 o
   2   6  15        1.50        4.68      4.42 o
   3   6  15       51.04       47.75      4.31 o
   4   6  15       10.63       11.11      3.00 o
   5   6  15      133.51      123.47      9.24 o
   6   6  15        7.31        9.05      2.77 o
   3   7  15       10.18        6.71      3.00 o
   4   7  15       38.03       34.05      3.94 o
   5   7  15       24.61       33.47      6.70 o
   6   7  15       27.21       33.31      6.51 o
   2  -2  16        1.17        5.46      4.68 o
   1  -1  16        0.08        2.91      2.84 o
   2  -1  16       20.32       19.06      3.63 o
   3  -1  16        1.56        3.38      3.64 o
   4  -1  16        5.86       10.15      4.03 o
   1   0  16       30.59       31.34      3.14 o
   2   0  16       11.96       19.25      3.11 o
   3   0  16       39.10       33.83      3.68 o
   4   0  16        4.22        3.25      3.90 o
   5   0  16        2.72        9.63      3.90 o
   1   1  16       17.14       21.91      4.23 o
   2   1  16        9.49       13.18      2.85 o
   3   1  16       15.54       23.50      3.30 o
   4   1  16        0.31        2.09      2.80 o
   5   1  16        2.05        9.50      4.03 o
   1   2  16        0.26       -2.86      3.25 o
   2   2  16        0.26        3.34      2.37 o
   3   2  16       27.48       28.62      3.71 o
   4   2  16        0.55        3.03      2.24 o
   5   2  16        0.69        4.79      4.55 o
   2   3  16        4.72       13.53      4.16 o
   3   3  16        0.00        6.52      2.46 o
   4   3  16        4.50       11.87      2.66 o
   5   3  16        4.25        9.09      3.45 o
   2   4  16       21.97       34.09      5.20 o
   3   4  16       16.70       16.00      4.16 o
   4   4  16       31.76       36.07      3.70 o
   5   4  16       27.94       28.98      3.50 o
   2   5  16        2.63        1.30      3.51 o
   3   5  16        0.33       10.41      3.77 o
   4   5  16        0.95        0.52      3.38 o
 
